# Supplementary material for: Molecular docking studies of 3-bromopyruvate and its derivatives to metabolic regulatory enzymes: Implication in designing of novel anticancer therapeutic strategies
Source: PLoS One. 2017 May 2;12(5):e0176403. doi: 10.1371/journal.pone.0176403 (PMC5413015; doi:10.1371/journal.pone.0176403)
Supplement: S1 File — (PDB) [file pone.0176403.s004.pdb]

REMARK   Accelrys Discovery Studio PDB file
REMARK   Created:  Mon Apr 25 18:57:42 India Standard Time 2016
ATOM      1  N   ILE     1      17.300  37.239 -17.636  1.00154.30           N1+
ATOM      2  CA  ILE     1      17.091  36.984 -19.077  1.00154.30           C  
ATOM      3  CB  ILE     1      16.678  35.546 -19.279  1.00154.30           C  
ATOM      4  CG1 ILE     1      16.776  35.115 -20.754  1.00154.30           C  
ATOM      5  CG2 ILE     1      15.305  35.329 -18.627  1.00154.30           C  
ATOM      6  CD1 ILE     1      15.763  35.778 -21.683  1.00154.30           C  
ATOM      7  C   ILE     1      16.110  37.974 -19.617  1.00154.30           C  
ATOM      8  O   ILE     1      15.097  38.265 -18.990  1.00154.30           O  
ATOM      9  N   SER     2      16.398  38.543 -20.801  1.00358.77           N  
ATOM     10  CA  SER     2      15.619  39.635 -21.309  1.00358.77           C  
ATOM     11  CB  SER     2      16.311  40.437 -22.426  1.00358.77           C  
ATOM     12  OG  SER     2      16.494  39.620 -23.574  1.00358.77           O  
ATOM     13  C   SER     2      14.319  39.185 -21.850  1.00358.77           C  
ATOM     14  O   SER     2      14.112  38.011 -22.153  1.00358.77           O  
ATOM     15  N   ALA     3      13.396  40.156 -21.976  1.00 82.72           N  
ATOM     16  CA  ALA     3      12.122  39.829 -22.506  1.00 82.72           C  
ATOM     17  CB  ALA     3      11.001  40.763 -22.024  1.00 82.72           C  
ATOM     18  C   ALA     3      12.194  39.966 -23.984  1.00 82.72           C  
ATOM     19  O   ALA     3      12.009  41.044 -24.547  1.00 82.72           O  
ATOM     20  N   GLN     4      12.489  38.835 -24.639  1.00148.72           N  
ATOM     21  CA  GLN     4      12.471  38.685 -26.057  1.00148.72           C  
ATOM     22  CB  GLN     4      12.988  37.303 -26.478  1.00148.72           C  
ATOM     23  CG  GLN     4      13.001  37.073 -27.988  1.00148.72           C  
ATOM     24  CD  GLN     4      14.404  37.349 -28.511  1.00148.72           C  
ATOM     25  OE1 GLN     4      15.012  38.374 -28.208  1.00148.72           O  
ATOM     26  NE2 GLN     4      14.939  36.393 -29.314  1.00148.72           N  
ATOM     27  C   GLN     4      11.020  38.720 -26.394  1.00148.72           C  
ATOM     28  O   GLN     4      10.604  39.119 -27.480  1.00148.72           O  
ATOM     29  N   TYR     5      10.215  38.257 -25.422  1.00155.71           N  
ATOM     30  CA  TYR     5       8.802  38.139 -25.595  1.00155.71           C  
ATOM     31  CB  TYR     5       8.228  36.829 -25.033  1.00155.71           C  
ATOM     32  CG  TYR     5       8.877  35.680 -25.724  1.00155.71           C  
ATOM     33  CD1 TYR     5       8.380  35.217 -26.920  1.00155.71           C  
ATOM     34  CD2 TYR     5       9.985  35.067 -25.185  1.00155.71           C  
ATOM     35  CE1 TYR     5       8.973  34.157 -27.562  1.00155.71           C  
ATOM     36  CE2 TYR     5      10.587  34.007 -25.822  1.00155.71           C  
ATOM     37  CZ  TYR     5      10.077  33.551 -27.010  1.00155.71           C  
ATOM     38  OH  TYR     5      10.689  32.462 -27.665  1.00155.71           O  
ATOM     39  C   TYR     5       8.135  39.212 -24.794  1.00155.71           C  
ATOM     40  O   TYR     5       8.407  39.402 -23.609  1.00155.71           O  
ATOM     41  N   PRO     6       7.262  39.929 -25.437  1.00 74.52           N  
ATOM     42  CA  PRO     6       6.507  40.942 -24.763  1.00 74.52           C  
ATOM     43  CD  PRO     6       7.322  40.139 -26.871  1.00 74.52           C  
ATOM     44  CB  PRO     6       5.925  41.836 -25.860  1.00 74.52           C  
ATOM     45  CG  PRO     6       6.099  41.023 -27.158  1.00 74.52           C  
ATOM     46  C   PRO     6       5.489  40.256 -23.912  1.00 74.52           C  
ATOM     47  O   PRO     6       4.991  39.207 -24.319  1.00 74.52           O  
ATOM     48  N   VAL     7       5.163  40.818 -22.732  1.00119.74           N  
ATOM     49  CA  VAL     7       4.197  40.187 -21.879  1.00119.74           C  
ATOM     50  CB  VAL     7       4.663  39.924 -20.477  1.00119.74           C  
ATOM     51  CG1 VAL     7       5.718  38.810 -20.454  1.00119.74           C  
ATOM     52  CG2 VAL     7       5.163  41.262 -19.916  1.00119.74           C  
ATOM     53  C   VAL     7       3.028  41.099 -21.733  1.00119.74           C  
ATOM     54  O   VAL     7       3.172  42.312 -21.592  1.00119.74           O  
ATOM     55  N   VAL     8       1.823  40.509 -21.765  1.00 51.12           N  
ATOM     56  CA  VAL     8       0.615  41.261 -21.615  1.00 51.12           C  
ATOM     57  CB  VAL     8      -0.365  40.962 -22.712  1.00 51.12           C  
ATOM     58  CG1 VAL     8      -1.667  41.726 -22.437  1.00 51.12           C  
ATOM     59  CG2 VAL     8       0.285  41.302 -24.064  1.00 51.12           C  
ATOM     60  C   VAL     8       0.002  40.796 -20.330  1.00 51.12           C  
ATOM     61  O   VAL     8      -0.090  39.597 -20.079  1.00 51.12           O  
ATOM     62  N   ASP     9      -0.420  41.739 -19.468  1.00 60.26           N  
ATOM     63  CA  ASP     9      -1.012  41.353 -18.218  1.00 60.26           C  
ATOM     64  CB  ASP     9      -0.411  42.075 -16.993  1.00 60.26           C  
ATOM     65  CG  ASP     9       0.882  41.364 -16.597  1.00 60.26           C  
ATOM     66  OD1 ASP     9       0.796  40.157 -16.250  1.00 60.26           O  
ATOM     67  OD2 ASP     9       1.963  42.008 -16.636  1.00 60.26           O  
ATOM     68  C   ASP     9      -2.482  41.631 -18.254  1.00 60.26           C  
ATOM     69  O   ASP     9      -2.931  42.650 -18.776  1.00 60.26           O  
ATOM     70  N   HIS    10      -3.269  40.686 -17.698  1.00 69.38           N  
ATOM     71  CA  HIS    10      -4.698  40.797 -17.648  1.00 69.38           C  
ATOM     72  ND1 HIS    10      -5.681  40.316 -20.852  1.00 69.38           N  
ATOM     73  CG  HIS    10      -5.030  39.612 -19.864  1.00 69.38           C  
ATOM     74  CB  HIS    10      -5.404  39.673 -18.418  1.00 69.38           C  
ATOM     75  NE2 HIS    10      -4.088  39.136 -21.858  1.00 69.38           N  
ATOM     76  CD2 HIS    10      -4.057  38.899 -20.497  1.00 69.38           C  
ATOM     77  CE1 HIS    10      -5.080  39.994 -22.023  1.00 69.38           C  
ATOM     78  C   HIS    10      -5.101  40.610 -16.220  1.00 69.38           C  
ATOM     79  O   HIS    10      -4.443  39.896 -15.463  1.00 69.38           O  
ATOM     80  N   GLU    11      -6.195  41.276 -15.801  1.00 63.79           N  
ATOM     81  CA  GLU    11      -6.671  41.084 -14.466  1.00 63.79           C  
ATOM     82  CB  GLU    11      -6.537  42.327 -13.573  1.00 63.79           C  
ATOM     83  CG  GLU    11      -5.073  42.653 -13.285  1.00 63.79           C  
ATOM     84  CD  GLU    11      -5.010  43.896 -12.416  1.00 63.79           C  
ATOM     85  OE1 GLU    11      -5.156  43.764 -11.172  1.00 63.79           O  
ATOM     86  OE2 GLU    11      -4.816  45.005 -12.986  1.00 63.79           O  
ATOM     87  C   GLU    11      -8.110  40.694 -14.552  1.00 63.79           C  
ATOM     88  O   GLU    11      -8.908  41.342 -15.227  1.00 63.79           O  
ATOM     89  N   PHE    12      -8.475  39.587 -13.878  1.00161.91           N  
ATOM     90  CA  PHE    12      -9.841  39.156 -13.905  1.00161.91           C  
ATOM     91  CB  PHE    12     -10.149  37.970 -14.849  1.00161.91           C  
ATOM     92  CG  PHE    12      -9.926  38.293 -16.294  1.00161.91           C  
ATOM     93  CD1 PHE    12     -10.905  38.887 -17.060  1.00161.91           C  
ATOM     94  CD2 PHE    12      -8.725  37.986 -16.894  1.00161.91           C  
ATOM     95  CE1 PHE    12     -10.688  39.163 -18.392  1.00161.91           C  
ATOM     96  CE2 PHE    12      -8.503  38.258 -18.225  1.00161.91           C  
ATOM     97  CZ  PHE    12      -9.483  38.853 -18.980  1.00161.91           C  
ATOM     98  C   PHE    12     -10.171  38.651 -12.538  1.00161.91           C  
ATOM     99  O   PHE    12      -9.291  38.468 -11.698  1.00161.91           O  
ATOM    100  N   ASP    13     -11.480  38.489 -12.260  1.00 56.59           N  
ATOM    101  CA  ASP    13     -11.927  37.925 -11.018  1.00 56.59           C  
ATOM    102  CB  ASP    13     -13.452  38.040 -10.839  1.00 56.59           C  
ATOM    103  CG  ASP    13     -13.806  39.515 -10.708  1.00 56.59           C  
ATOM    104  OD1 ASP    13     -12.860  40.346 -10.678  1.00 56.59           O  
ATOM    105  OD2 ASP    13     -15.022  39.835 -10.636  1.00 56.59           O  
ATOM    106  C   ASP    13     -11.596  36.460 -11.020  1.00 56.59           C  
ATOM    107  O   ASP    13     -11.172  35.903 -10.006  1.00 56.59           O  
ATOM    108  N   ALA    14     -11.796  35.781 -12.173  1.00 48.24           N  
ATOM    109  CA  ALA    14     -11.532  34.368 -12.206  1.00 48.24           C  
ATOM    110  CB  ALA    14     -12.755  33.516 -11.830  1.00 48.24           C  
ATOM    111  C   ALA    14     -11.109  33.961 -13.586  1.00 48.24           C  
ATOM    112  O   ALA    14     -11.445  34.616 -14.572  1.00 48.24           O  
ATOM    113  N   VAL    15     -10.333  32.854 -13.688  1.00 66.20           N  
ATOM    114  CA  VAL    15      -9.903  32.394 -14.979  1.00 66.20           C  
ATOM    115  CB  VAL    15      -8.426  32.516 -15.206  1.00 66.20           C  
ATOM    116  CG1 VAL    15      -8.105  32.034 -16.631  1.00 66.20           C  
ATOM    117  CG2 VAL    15      -7.983  33.947 -14.884  1.00 66.20           C  
ATOM    118  C   VAL    15     -10.216  30.931 -15.061  1.00 66.20           C  
ATOM    119  O   VAL    15      -9.939  30.173 -14.131  1.00 66.20           O  
ATOM    120  N   VAL    16     -10.810  30.491 -16.189  1.00 49.26           N  
ATOM    121  CA  VAL    16     -11.106  29.098 -16.363  1.00 49.26           C  
ATOM    122  CB  VAL    16     -12.529  28.835 -16.766  1.00 49.26           C  
ATOM    123  CG1 VAL    16     -12.713  27.326 -17.013  1.00 49.26           C  
ATOM    124  CG2 VAL    16     -13.456  29.417 -15.687  1.00 49.26           C  
ATOM    125  C   VAL    16     -10.257  28.627 -17.497  1.00 49.26           C  
ATOM    126  O   VAL    16     -10.279  29.212 -18.579  1.00 49.26           O  
ATOM    127  N   VAL    17      -9.471  27.556 -17.283  1.00 57.62           N  
ATOM    128  CA  VAL    17      -8.686  27.061 -18.374  1.00 57.62           C  
ATOM    129  CB  VAL    17      -7.281  26.708 -17.972  1.00 57.62           C  
ATOM    130  CG1 VAL    17      -6.549  26.121 -19.189  1.00 57.62           C  
ATOM    131  CG2 VAL    17      -6.604  27.971 -17.404  1.00 57.62           C  
ATOM    132  C   VAL    17      -9.394  25.839 -18.896  1.00 57.62           C  
ATOM    133  O   VAL    17      -9.507  24.832 -18.199  1.00 57.62           O  
ATOM    134  N   GLY    18      -9.873  25.897 -20.160  1.00 63.55           N  
ATOM    135  CA  GLY    18     -10.597  24.800 -20.751  1.00 63.55           C  
ATOM    136  C   GLY    18     -11.998  25.237 -21.121  1.00 63.55           C  
ATOM    137  O   GLY    18     -12.712  25.882 -20.360  1.00 63.55           O  
ATOM    138  N   ALA    19     -12.308  25.026 -22.414  1.00154.91           N  
ATOM    139  CA  ALA    19     -13.479  25.208 -23.233  1.00154.91           C  
ATOM    140  CB  ALA    19     -13.110  25.541 -24.686  1.00154.91           C  
ATOM    141  C   ALA    19     -14.491  24.102 -23.294  1.00154.91           C  
ATOM    142  O   ALA    19     -15.486  24.271 -23.995  1.00154.91           O  
ATOM    143  N   GLY    20     -14.189  22.891 -22.791  1.00 51.56           N  
ATOM    144  CA  GLY    20     -15.074  21.776 -23.015  1.00 51.56           C  
ATOM    145  C   GLY    20     -16.315  21.924 -22.189  1.00 51.56           C  
ATOM    146  O   GLY    20     -16.715  23.027 -21.821  1.00 51.56           O  
ATOM    147  N   GLY    21     -16.988  20.786 -21.920  1.00 37.14           N  
ATOM    148  CA  GLY    21     -18.228  20.821 -21.202  1.00 37.14           C  
ATOM    149  C   GLY    21     -18.019  21.390 -19.833  1.00 37.14           C  
ATOM    150  O   GLY    21     -18.789  22.242 -19.395  1.00 37.14           O  
ATOM    151  N   ALA    22     -16.980  20.925 -19.110  1.00 43.28           N  
ATOM    152  CA  ALA    22     -16.759  21.394 -17.770  1.00 43.28           C  
ATOM    153  CB  ALA    22     -15.617  20.637 -17.072  1.00 43.28           C  
ATOM    154  C   ALA    22     -16.407  22.853 -17.768  1.00 43.28           C  
ATOM    155  O   ALA    22     -16.991  23.642 -17.026  1.00 43.28           O  
ATOM    156  N   GLY    23     -15.468  23.261 -18.640  1.00 39.43           N  
ATOM    157  CA  GLY    23     -14.983  24.616 -18.629  1.00 39.43           C  
ATOM    158  C   GLY    23     -16.074  25.595 -18.949  1.00 39.43           C  
ATOM    159  O   GLY    23     -16.196  26.631 -18.298  1.00 39.43           O  
ATOM    160  N   LEU    24     -16.903  25.307 -19.964  1.00 62.95           N  
ATOM    161  CA  LEU    24     -17.914  26.250 -20.346  1.00 62.95           C  
ATOM    162  CB  LEU    24     -18.728  25.791 -21.568  1.00 62.95           C  
ATOM    163  CG  LEU    24     -17.896  25.670 -22.859  1.00 62.95           C  
ATOM    164  CD1 LEU    24     -18.797  25.363 -24.061  1.00 62.95           C  
ATOM    165  CD2 LEU    24     -17.013  26.906 -23.087  1.00 62.95           C  
ATOM    166  C   LEU    24     -18.886  26.440 -19.215  1.00 62.95           C  
ATOM    167  O   LEU    24     -19.230  27.573 -18.880  1.00 62.95           O  
ATOM    168  N   ARG    25     -19.336  25.343 -18.571  1.00136.62           N  
ATOM    169  CA  ARG    25     -20.327  25.479 -17.538  1.00136.62           C  
ATOM    170  CB  ARG    25     -20.828  24.146 -16.947  1.00136.62           C  
ATOM    171  CG  ARG    25     -21.932  24.347 -15.900  1.00136.62           C  
ATOM    172  CD  ARG    25     -23.277  24.782 -16.493  1.00136.62           C  
ATOM    173  NE  ARG    25     -24.206  25.088 -15.364  1.00136.62           N  
ATOM    174  CZ  ARG    25     -24.296  26.359 -14.870  1.00136.62           C  
ATOM    175  NH1 ARG    25     -23.536  27.358 -15.402  1.00136.62           N  
ATOM    176  NH2 ARG    25     -25.162  26.640 -13.854  1.00136.62           N  
ATOM    177  C   ARG    25     -19.761  26.293 -16.415  1.00136.62           C  
ATOM    178  O   ARG    25     -20.454  27.126 -15.832  1.00136.62           O  
ATOM    179  N   ALA    26     -18.485  26.054 -16.060  1.00 40.80           N  
ATOM    180  CA  ALA    26     -17.861  26.804 -15.009  1.00 40.80           C  
ATOM    181  CB  ALA    26     -16.437  26.317 -14.684  1.00 40.80           C  
ATOM    182  C   ALA    26     -17.741  28.250 -15.410  1.00 40.80           C  
ATOM    183  O   ALA    26     -18.018  29.143 -14.611  1.00 40.80           O  
ATOM    184  N   ALA    27     -17.322  28.514 -16.665  1.00 57.90           N  
ATOM    185  CA  ALA    27     -17.058  29.854 -17.120  1.00 57.90           C  
ATOM    186  CB  ALA    27     -16.435  29.874 -18.528  1.00 57.90           C  
ATOM    187  C   ALA    27     -18.293  30.723 -17.139  1.00 57.90           C  
ATOM    188  O   ALA    27     -18.273  31.820 -16.586  1.00 57.90           O  
ATOM    189  N   PHE    28     -19.412  30.281 -17.754  1.00121.25           N  
ATOM    190  CA  PHE    28     -20.567  31.140 -17.781  1.00121.25           C  
ATOM    191  CB  PHE    28     -21.614  30.910 -18.914  1.00121.25           C  
ATOM    192  CG  PHE    28     -22.511  29.711 -18.830  1.00121.25           C  
ATOM    193  CD1 PHE    28     -23.605  29.701 -17.991  1.00121.25           C  
ATOM    194  CD2 PHE    28     -22.303  28.618 -19.644  1.00121.25           C  
ATOM    195  CE1 PHE    28     -24.447  28.612 -17.932  1.00121.25           C  
ATOM    196  CE2 PHE    28     -23.141  27.527 -19.593  1.00121.25           C  
ATOM    197  CZ  PHE    28     -24.215  27.521 -18.735  1.00121.25           C  
ATOM    198  C   PHE    28     -21.218  31.159 -16.432  1.00121.25           C  
ATOM    199  O   PHE    28     -21.906  32.116 -16.079  1.00121.25           O  
ATOM    200  N   GLY    29     -21.050  30.077 -15.651  1.00 28.15           N  
ATOM    201  CA  GLY    29     -21.644  30.020 -14.345  1.00 28.15           C  
ATOM    202  C   GLY    29     -21.090  31.144 -13.519  1.00 28.15           C  
ATOM    203  O   GLY    29     -21.815  31.768 -12.744  1.00 28.15           O  
ATOM    204  N   LEU    30     -19.774  31.401 -13.645  1.00 56.96           N  
ATOM    205  CA  LEU    30     -19.115  32.447 -12.909  1.00 56.96           C  
ATOM    206  CB  LEU    30     -17.593  32.472 -13.139  1.00 56.96           C  
ATOM    207  CG  LEU    30     -16.875  31.222 -12.602  1.00 56.96           C  
ATOM    208  CD1 LEU    30     -15.356  31.295 -12.828  1.00 56.96           C  
ATOM    209  CD2 LEU    30     -17.245  30.970 -11.133  1.00 56.96           C  
ATOM    210  C   LEU    30     -19.638  33.788 -13.345  1.00 56.96           C  
ATOM    211  O   LEU    30     -19.916  34.654 -12.516  1.00 56.96           O  
ATOM    212  N   SER    31     -19.786  33.992 -14.668  1.00 40.05           N  
ATOM    213  CA  SER    31     -20.222  35.246 -15.220  1.00 40.05           C  
ATOM    214  CB  SER    31     -20.202  35.224 -16.756  1.00 40.05           C  
ATOM    215  OG  SER    31     -18.865  35.103 -17.223  1.00 40.05           O  
ATOM    216  C   SER    31     -21.625  35.530 -14.782  1.00 40.05           C  
ATOM    217  O   SER    31     -21.984  36.667 -14.479  1.00 40.05           O  
ATOM    218  N   GLU    32     -22.455  34.480 -14.722  1.00 64.83           N  
ATOM    219  CA  GLU    32     -23.830  34.596 -14.339  1.00 64.83           C  
ATOM    220  CB  GLU    32     -24.475  33.212 -14.333  1.00 64.83           C  
ATOM    221  CG  GLU    32     -25.946  33.173 -13.961  1.00 64.83           C  
ATOM    222  CD  GLU    32     -26.274  31.693 -13.982  1.00 64.83           C  
ATOM    223  OE1 GLU    32     -25.350  30.896 -13.671  1.00 64.83           O  
ATOM    224  OE2 GLU    32     -27.434  31.335 -14.318  1.00 64.83           O  
ATOM    225  C   GLU    32     -23.859  35.140 -12.942  1.00 64.83           C  
ATOM    226  O   GLU    32     -24.716  35.949 -12.586  1.00 64.83           O  
ATOM    227  N   ALA    33     -22.891  34.685 -12.128  1.00 72.35           N  
ATOM    228  CA  ALA    33     -22.656  35.027 -10.752  1.00 72.35           C  
ATOM    229  CB  ALA    33     -21.538  34.190 -10.105  1.00 72.35           C  
ATOM    230  C   ALA    33     -22.263  36.472 -10.634  1.00 72.35           C  
ATOM    231  O   ALA    33     -22.333  37.030  -9.541  1.00 72.35           O  
ATOM    232  N   GLY    34     -21.743  37.090 -11.716  1.00 35.92           N  
ATOM    233  CA  GLY    34     -21.364  38.475 -11.626  1.00 35.92           C  
ATOM    234  C   GLY    34     -19.869  38.597 -11.611  1.00 35.92           C  
ATOM    235  O   GLY    34     -19.330  39.682 -11.402  1.00 35.92           O  
ATOM    236  N   PHE    35     -19.154  37.482 -11.838  1.00 85.80           N  
ATOM    237  CA  PHE    35     -17.719  37.514 -11.839  1.00 85.80           C  
ATOM    238  CB  PHE    35     -17.081  36.141 -11.539  1.00 85.80           C  
ATOM    239  CG  PHE    35     -17.173  35.829 -10.084  1.00 85.80           C  
ATOM    240  CD1 PHE    35     -18.378  35.519  -9.500  1.00 85.80           C  
ATOM    241  CD2 PHE    35     -16.032  35.813  -9.314  1.00 85.80           C  
ATOM    242  CE1 PHE    35     -18.452  35.231  -8.157  1.00 85.80           C  
ATOM    243  CE2 PHE    35     -16.099  35.525  -7.970  1.00 85.80           C  
ATOM    244  CZ  PHE    35     -17.310  35.233  -7.391  1.00 85.80           C  
ATOM    245  C   PHE    35     -17.231  37.884 -13.210  1.00 85.80           C  
ATOM    246  O   PHE    35     -17.761  37.411 -14.214  1.00 85.80           O  
ATOM    247  N   ASN    36     -16.190  38.747 -13.281  1.00 95.28           N  
ATOM    248  CA  ASN    36     -15.593  39.060 -14.552  1.00 95.28           C  
ATOM    249  CB  ASN    36     -14.752  40.352 -14.567  1.00 95.28           C  
ATOM    250  CG  ASN    36     -14.479  40.749 -16.018  1.00 95.28           C  
ATOM    251  OD1 ASN    36     -14.715  41.889 -16.415  1.00 95.28           O  
ATOM    252  ND2 ASN    36     -13.970  39.799 -16.846  1.00 95.28           N  
ATOM    253  C   ASN    36     -14.669  37.912 -14.815  1.00 95.28           C  
ATOM    254  O   ASN    36     -13.628  37.777 -14.170  1.00 95.28           O  
ATOM    255  N   THR    37     -15.016  37.062 -15.804  1.00 62.98           N  
ATOM    256  CA  THR    37     -14.277  35.839 -15.960  1.00 62.98           C  
ATOM    257  CB  THR    37     -15.155  34.637 -15.791  1.00 62.98           C  
ATOM    258  OG1 THR    37     -15.819  34.699 -14.537  1.00 62.98           O  
ATOM    259  CG2 THR    37     -14.281  33.374 -15.851  1.00 62.98           C  
ATOM    260  C   THR    37     -13.658  35.731 -17.323  1.00 62.98           C  
ATOM    261  O   THR    37     -14.180  36.239 -18.314  1.00 62.98           O  
ATOM    262  N   ALA    38     -12.496  35.042 -17.391  1.00 44.56           N  
ATOM    263  CA  ALA    38     -11.819  34.813 -18.636  1.00 44.56           C  
ATOM    264  CB  ALA    38     -10.367  35.324 -18.652  1.00 44.56           C  
ATOM    265  C   ALA    38     -11.775  33.327 -18.858  1.00 44.56           C  
ATOM    266  O   ALA    38     -11.639  32.556 -17.911  1.00 44.56           O  
ATOM    267  N   CYS    39     -11.932  32.879 -20.122  1.00 49.76           N  
ATOM    268  CA  CYS    39     -11.846  31.474 -20.429  1.00 49.76           C  
ATOM    269  CB  CYS    39     -13.116  30.906 -21.095  1.00 49.76           C  
ATOM    270  SG  CYS    39     -12.962  29.142 -21.512  1.00 49.76           S  
ATOM    271  C   CYS    39     -10.717  31.309 -21.406  1.00 49.76           C  
ATOM    272  O   CYS    39     -10.748  31.870 -22.500  1.00 49.76           O  
ATOM    273  N   VAL    40      -9.683  30.523 -21.035  1.00 54.98           N  
ATOM    274  CA  VAL    40      -8.529  30.343 -21.882  1.00 54.98           C  
ATOM    275  CB  VAL    40      -7.249  30.478 -21.113  1.00 54.98           C  
ATOM    276  CG1 VAL    40      -6.057  30.165 -22.032  1.00 54.98           C  
ATOM    277  CG2 VAL    40      -7.221  31.884 -20.496  1.00 54.98           C  
ATOM    278  C   VAL    40      -8.566  28.951 -22.442  1.00 54.98           C  
ATOM    279  O   VAL    40      -8.645  27.982 -21.690  1.00 54.98           O  
ATOM    280  N   THR    41      -8.502  28.818 -23.786  1.00128.23           N  
ATOM    281  CA  THR    41      -8.593  27.513 -24.390  1.00128.23           C  
ATOM    282  CB  THR    41      -9.992  27.195 -24.815  1.00128.23           C  
ATOM    283  OG1 THR    41     -10.040  25.909 -25.417  1.00128.23           O  
ATOM    284  CG2 THR    41     -10.484  28.290 -25.778  1.00128.23           C  
ATOM    285  C   THR    41      -7.720  27.415 -25.611  1.00128.23           C  
ATOM    286  O   THR    41      -7.604  28.359 -26.391  1.00128.23           O  
ATOM    287  N   LYS    42      -7.072  26.241 -25.805  1.00150.89           N  
ATOM    288  CA  LYS    42      -6.218  25.996 -26.943  1.00150.89           C  
ATOM    289  CB  LYS    42      -5.421  24.680 -26.898  1.00150.89           C  
ATOM    290  CG  LYS    42      -4.284  24.618 -25.886  1.00150.89           C  
ATOM    291  CD  LYS    42      -3.637  23.231 -25.824  1.00150.89           C  
ATOM    292  CE  LYS    42      -4.593  22.117 -25.396  1.00150.89           C  
ATOM    293  NZ  LYS    42      -3.837  20.870 -25.165  1.00150.89           N1+
ATOM    294  C   LYS    42      -7.041  25.869 -28.192  1.00150.89           C  
ATOM    295  O   LYS    42      -6.565  26.154 -29.291  1.00150.89           O  
ATOM    296  N   LEU    43      -8.277  25.349 -28.067  1.00 73.16           N  
ATOM    297  CA  LEU    43      -9.076  25.149 -29.245  1.00 73.16           C  
ATOM    298  CB  LEU    43      -9.633  23.724 -29.395  1.00 73.16           C  
ATOM    299  CG  LEU    43      -8.586  22.607 -29.517  1.00 73.16           C  
ATOM    300  CD1 LEU    43      -9.266  21.238 -29.691  1.00 73.16           C  
ATOM    301  CD2 LEU    43      -7.576  22.907 -30.633  1.00 73.16           C  
ATOM    302  C   LEU    43     -10.291  26.012 -29.147  1.00 73.16           C  
ATOM    303  O   LEU    43     -10.618  26.535 -28.084  1.00 73.16           O  
ATOM    304  N   PHE    44     -10.982  26.206 -30.287  1.00100.31           N  
ATOM    305  CA  PHE    44     -12.229  26.903 -30.244  1.00100.31           C  
ATOM    306  CB  PHE    44     -12.828  27.186 -31.630  1.00100.31           C  
ATOM    307  CG  PHE    44     -14.171  27.820 -31.479  1.00100.31           C  
ATOM    308  CD1 PHE    44     -14.315  29.149 -31.148  1.00100.31           C  
ATOM    309  CD2 PHE    44     -15.303  27.069 -31.694  1.00100.31           C  
ATOM    310  CE1 PHE    44     -15.568  29.706 -31.024  1.00100.31           C  
ATOM    311  CE2 PHE    44     -16.556  27.618 -31.574  1.00100.31           C  
ATOM    312  CZ  PHE    44     -16.691  28.945 -31.240  1.00100.31           C  
ATOM    313  C   PHE    44     -13.116  25.970 -29.479  1.00100.31           C  
ATOM    314  O   PHE    44     -13.016  24.753 -29.627  1.00100.31           O  
ATOM    315  N   PRO    45     -13.993  26.493 -28.681  1.00100.36           N  
ATOM    316  CA  PRO    45     -14.742  25.687 -27.760  1.00100.36           C  
ATOM    317  CD  PRO    45     -13.984  27.900 -28.316  1.00100.36           C  
ATOM    318  CB  PRO    45     -15.611  26.671 -26.980  1.00100.36           C  
ATOM    319  CG  PRO    45     -14.790  27.977 -27.008  1.00100.36           C  
ATOM    320  C   PRO    45     -15.481  24.503 -28.301  1.00100.36           C  
ATOM    321  O   PRO    45     -15.494  23.484 -27.616  1.00100.36           O  
ATOM    322  N   THR    46     -16.086  24.577 -29.501  1.00155.61           N  
ATOM    323  CA  THR    46     -16.870  23.484 -30.015  1.00155.61           C  
ATOM    324  CB  THR    46     -17.738  23.861 -31.189  1.00155.61           C  
ATOM    325  OG1 THR    46     -18.781  22.913 -31.331  1.00155.61           O  
ATOM    326  CG2 THR    46     -16.909  23.892 -32.481  1.00155.61           C  
ATOM    327  C   THR    46     -15.983  22.327 -30.387  1.00155.61           C  
ATOM    328  O   THR    46     -16.430  21.185 -30.466  1.00155.61           O  
ATOM    329  N   ARG    47     -14.701  22.614 -30.666  1.00130.65           N  
ATOM    330  CA  ARG    47     -13.695  21.685 -31.117  1.00130.65           C  
ATOM    331  CB  ARG    47     -12.381  22.414 -31.448  1.00130.65           C  
ATOM    332  CG  ARG    47     -12.601  23.693 -32.259  1.00130.65           C  
ATOM    333  CD  ARG    47     -13.216  23.484 -33.643  1.00130.65           C  
ATOM    334  NE  ARG    47     -13.695  24.819 -34.100  1.00130.65           N  
ATOM    335  CZ  ARG    47     -14.796  24.911 -34.899  1.00130.65           C  
ATOM    336  NH1 ARG    47     -15.386  23.776 -35.377  1.00130.65           N  
ATOM    337  NH2 ARG    47     -15.313  26.135 -35.208  1.00130.65           N  
ATOM    338  C   ARG    47     -13.369  20.672 -30.051  1.00130.65           C  
ATOM    339  O   ARG    47     -12.918  19.569 -30.357  1.00130.65           O  
ATOM    340  N   SER    48     -13.556  21.039 -28.764  1.00 65.21           N  
ATOM    341  CA  SER    48     -13.169  20.222 -27.641  1.00 65.21           C  
ATOM    342  CB  SER    48     -13.684  20.756 -26.296  1.00 65.21           C  
ATOM    343  OG  SER    48     -13.172  22.061 -26.075  1.00 65.21           O  
ATOM    344  C   SER    48     -13.692  18.827 -27.789  1.00 65.21           C  
ATOM    345  O   SER    48     -14.684  18.576 -28.470  1.00 65.21           O  
ATOM    346  N   HIS    49     -13.023  17.884 -27.089  1.00 78.72           N  
ATOM    347  CA  HIS    49     -13.262  16.469 -27.182  1.00 78.72           C  
ATOM    348  ND1 HIS    49     -12.167  13.546 -27.849  1.00 78.72           N  
ATOM    349  CG  HIS    49     -12.440  14.141 -26.637  1.00 78.72           C  
ATOM    350  CB  HIS    49     -12.280  15.612 -26.371  1.00 78.72           C  
ATOM    351  NE2 HIS    49     -12.835  11.925 -26.482  1.00 78.72           N  
ATOM    352  CD2 HIS    49     -12.846  13.137 -25.815  1.00 78.72           C  
ATOM    353  CE1 HIS    49     -12.420  12.221 -27.701  1.00 78.72           C  
ATOM    354  C   HIS    49     -14.654  16.133 -26.750  1.00 78.72           C  
ATOM    355  O   HIS    49     -15.210  15.118 -27.167  1.00 78.72           O  
ATOM    356  N   THR    50     -15.258  16.980 -25.905  1.00146.32           N  
ATOM    357  CA  THR    50     -16.582  16.746 -25.403  1.00146.32           C  
ATOM    358  CB  THR    50     -17.058  17.879 -24.539  1.00146.32           C  
ATOM    359  OG1 THR    50     -18.307  17.555 -23.955  1.00146.32           O  
ATOM    360  CG2 THR    50     -17.177  19.157 -25.381  1.00146.32           C  
ATOM    361  C   THR    50     -17.526  16.579 -26.564  1.00146.32           C  
ATOM    362  O   THR    50     -18.507  15.843 -26.467  1.00146.32           O  
ATOM    363  N   VAL    51     -17.257  17.245 -27.704  1.00118.30           N  
ATOM    364  CA  VAL    51     -18.140  17.177 -28.842  1.00118.30           C  
ATOM    365  CB  VAL    51     -17.671  17.993 -30.017  1.00118.30           C  
ATOM    366  CG1 VAL    51     -16.470  17.294 -30.670  1.00118.30           C  
ATOM    367  CG2 VAL    51     -18.857  18.205 -30.973  1.00118.30           C  
ATOM    368  C   VAL    51     -18.272  15.751 -29.298  1.00118.30           C  
ATOM    369  O   VAL    51     -19.306  15.359 -29.832  1.00118.30           O  
ATOM    370  N   ALA    52     -17.209  14.949 -29.129  1.00 73.96           N  
ATOM    371  CA  ALA    52     -17.127  13.576 -29.556  1.00 73.96           C  
ATOM    372  CB  ALA    52     -15.706  13.010 -29.397  1.00 73.96           C  
ATOM    373  C   ALA    52     -18.079  12.660 -28.825  1.00 73.96           C  
ATOM    374  O   ALA    52     -18.455  11.630 -29.383  1.00 73.96           O  
ATOM    375  N   ALA    53     -18.438  12.961 -27.552  1.00 77.72           N  
ATOM    376  CA  ALA    53     -19.228  12.066 -26.728  1.00 77.72           C  
ATOM    377  CB  ALA    53     -19.542  12.623 -25.328  1.00 77.72           C  
ATOM    378  C   ALA    53     -20.531  11.670 -27.367  1.00 77.72           C  
ATOM    379  O   ALA    53     -21.254  12.499 -27.909  1.00 77.72           O  
ATOM    380  N   GLN    54     -20.770  10.342 -27.466  1.00133.03           N  
ATOM    381  CA  GLN    54     -21.978   9.794 -28.042  1.00133.03           C  
ATOM    382  CB  GLN    54     -21.646   8.596 -28.942  1.00133.03           C  
ATOM    383  CG  GLN    54     -20.767   8.972 -30.137  1.00133.03           C  
ATOM    384  CD  GLN    54     -20.204   7.690 -30.739  1.00133.03           C  
ATOM    385  OE1 GLN    54     -20.899   6.683 -30.875  1.00133.03           O  
ATOM    386  NE2 GLN    54     -18.896   7.715 -31.104  1.00133.03           N  
ATOM    387  C   GLN    54     -23.126   9.344 -27.157  1.00133.03           C  
ATOM    388  O   GLN    54     -24.266   9.762 -27.358  1.00133.03           O  
ATOM    389  N   GLY    55     -22.838   8.485 -26.146  1.00 69.44           N  
ATOM    390  CA  GLY    55     -23.853   7.693 -25.475  1.00 69.44           C  
ATOM    391  C   GLY    55     -24.885   8.456 -24.699  1.00 69.44           C  
ATOM    392  O   GLY    55     -26.078   8.196 -24.854  1.00 69.44           O  
ATOM    393  N   GLY    56     -24.477   9.389 -23.821  1.00 48.09           N  
ATOM    394  CA  GLY    56     -25.512  10.073 -23.094  1.00 48.09           C  
ATOM    395  C   GLY    56     -25.007  10.580 -21.773  1.00 48.09           C  
ATOM    396  O   GLY    56     -23.815  10.499 -21.474  1.00 48.09           O  
ATOM    397  N   ILE    57     -25.931  11.163 -20.963  1.00141.02           N  
ATOM    398  CA  ILE    57     -25.581  11.642 -19.650  1.00141.02           C  
ATOM    399  CB  ILE    57     -25.608  13.138 -19.466  1.00141.02           C  
ATOM    400  CG1 ILE    57     -27.025  13.701 -19.414  1.00141.02           C  
ATOM    401  CG2 ILE    57     -24.835  13.778 -20.621  1.00141.02           C  
ATOM    402  CD1 ILE    57     -26.999  15.187 -19.067  1.00141.02           C  
ATOM    403  C   ILE    57     -26.603  11.081 -18.697  1.00141.02           C  
ATOM    404  O   ILE    57     -27.801  11.094 -18.973  1.00141.02           O  
ATOM    405  N   ASN    58     -26.148  10.586 -17.529  1.00 71.88           N  
ATOM    406  CA  ASN    58     -27.014   9.907 -16.597  1.00 71.88           C  
ATOM    407  CB  ASN    58     -26.261   8.930 -15.682  1.00 71.88           C  
ATOM    408  CG  ASN    58     -25.754   7.752 -16.497  1.00 71.88           C  
ATOM    409  OD1 ASN    58     -26.258   7.458 -17.579  1.00 71.88           O  
ATOM    410  ND2 ASN    58     -24.732   7.046 -15.946  1.00 71.88           N  
ATOM    411  C   ASN    58     -27.722  10.837 -15.654  1.00 71.88           C  
ATOM    412  O   ASN    58     -27.136  11.778 -15.124  1.00 71.88           O  
ATOM    413  N   ALA    59     -29.022  10.561 -15.403  1.00 56.44           N  
ATOM    414  CA  ALA    59     -29.775  11.284 -14.411  1.00 56.44           C  
ATOM    415  CB  ALA    59     -30.293  12.649 -14.897  1.00 56.44           C  
ATOM    416  C   ALA    59     -30.975  10.446 -14.098  1.00 56.44           C  
ATOM    417  O   ALA    59     -31.574   9.858 -14.998  1.00 56.44           O  
ATOM    418  N   ALA    60     -31.377  10.375 -12.812  1.00 63.22           N  
ATOM    419  CA  ALA    60     -32.520   9.562 -12.511  1.00 63.22           C  
ATOM    420  CB  ALA    60     -32.491   8.971 -11.094  1.00 63.22           C  
ATOM    421  C   ALA    60     -33.736  10.423 -12.618  1.00 63.22           C  
ATOM    422  O   ALA    60     -34.333  10.820 -11.618  1.00 63.22           O  
ATOM    423  N   LEU    61     -34.124  10.722 -13.871  1.00 79.97           N  
ATOM    424  CA  LEU    61     -35.299  11.480 -14.187  1.00 79.97           C  
ATOM    425  CB  LEU    61     -35.283  12.007 -15.633  1.00 79.97           C  
ATOM    426  CG  LEU    61     -34.179  13.066 -15.832  1.00 79.97           C  
ATOM    427  CD1 LEU    61     -34.149  13.614 -17.267  1.00 79.97           C  
ATOM    428  CD2 LEU    61     -34.297  14.177 -14.777  1.00 79.97           C  
ATOM    429  C   LEU    61     -36.514  10.629 -13.965  1.00 79.97           C  
ATOM    430  O   LEU    61     -37.560  11.126 -13.552  1.00 79.97           O  
ATOM    431  N   GLY    62     -36.408   9.315 -14.258  1.00 30.75           N  
ATOM    432  CA  GLY    62     -37.505   8.406 -14.059  1.00 30.75           C  
ATOM    433  C   GLY    62     -38.480   8.504 -15.197  1.00 30.75           C  
ATOM    434  O   GLY    62     -39.671   8.247 -15.027  1.00 30.75           O  
ATOM    435  N   ASN    63     -38.015   8.916 -16.391  1.00 74.34           N  
ATOM    436  CA  ASN    63     -38.915   9.027 -17.503  1.00 74.34           C  
ATOM    437  CB  ASN    63     -38.327   9.828 -18.678  1.00 74.34           C  
ATOM    438  CG  ASN    63     -38.245  11.284 -18.228  1.00 74.34           C  
ATOM    439  OD1 ASN    63     -38.814  11.665 -17.208  1.00 74.34           O  
ATOM    440  ND2 ASN    63     -37.528  12.129 -19.012  1.00 74.34           N  
ATOM    441  C   ASN    63     -39.361   7.677 -18.000  1.00 74.34           C  
ATOM    442  O   ASN    63     -40.500   7.531 -18.439  1.00 74.34           O  
ATOM    443  N   MET    64     -38.446   6.686 -18.073  1.00 90.37           N  
ATOM    444  CA  MET    64     -38.792   5.362 -18.528  1.00 90.37           C  
ATOM    445  CB  MET    64     -37.554   4.558 -18.947  1.00 90.37           C  
ATOM    446  CG  MET    64     -36.709   5.311 -19.974  1.00 90.37           C  
ATOM    447  SD  MET    64     -37.631   5.895 -21.426  1.00 90.37           S  
ATOM    448  CE  MET    64     -37.930   4.221 -22.054  1.00 90.37           C  
ATOM    449  C   MET    64     -39.514   4.555 -17.484  1.00 90.37           C  
ATOM    450  O   MET    64     -40.495   3.874 -17.777  1.00 90.37           O  
ATOM    451  N   GLU    65     -39.018   4.601 -16.228  1.00104.33           N  
ATOM    452  CA  GLU    65     -39.569   3.813 -15.158  1.00104.33           C  
ATOM    453  CB  GLU    65     -38.886   2.444 -14.976  1.00104.33           C  
ATOM    454  CG  GLU    65     -37.432   2.506 -14.482  1.00104.33           C  
ATOM    455  CD  GLU    65     -36.488   2.577 -15.674  1.00104.33           C  
ATOM    456  OE1 GLU    65     -36.982   2.784 -16.814  1.00104.33           O  
ATOM    457  OE2 GLU    65     -35.256   2.415 -15.467  1.00104.33           O  
ATOM    458  C   GLU    65     -39.318   4.582 -13.898  1.00104.33           C  
ATOM    459  O   GLU    65     -38.622   5.594 -13.921  1.00104.33           O  
ATOM    460  N   GLU    66     -39.890   4.128 -12.762  1.00 78.73           N  
ATOM    461  CA  GLU    66     -39.664   4.846 -11.540  1.00 78.73           C  
ATOM    462  CB  GLU    66     -40.478   4.338 -10.333  1.00 78.73           C  
ATOM    463  CG  GLU    66     -40.457   5.304  -9.146  1.00 78.73           C  
ATOM    464  CD  GLU    66     -41.113   4.620  -7.959  1.00 78.73           C  
ATOM    465  OE1 GLU    66     -41.341   3.382  -8.034  1.00 78.73           O  
ATOM    466  OE2 GLU    66     -41.390   5.326  -6.952  1.00 78.73           O  
ATOM    467  C   GLU    66     -38.218   4.676 -11.212  1.00 78.73           C  
ATOM    468  O   GLU    66     -37.662   3.593 -11.387  1.00 78.73           O  
ATOM    469  N   ASP    67     -37.567   5.754 -10.735  1.00 77.52           N  
ATOM    470  CA  ASP    67     -36.158   5.684 -10.500  1.00 77.52           C  
ATOM    471  CB  ASP    67     -35.379   6.326 -11.660  1.00 77.52           C  
ATOM    472  CG  ASP    67     -34.004   5.686 -11.774  1.00 77.52           C  
ATOM    473  OD1 ASP    67     -33.537   5.073 -10.778  1.00 77.52           O  
ATOM    474  OD2 ASP    67     -33.409   5.793 -12.879  1.00 77.52           O  
ATOM    475  C   ASP    67     -35.865   6.438  -9.234  1.00 77.52           C  
ATOM    476  O   ASP    67     -36.713   7.166  -8.719  1.00 77.52           O  
ATOM    477  N   ASN    68     -34.656   6.237  -8.674  1.00 60.56           N  
ATOM    478  CA  ASN    68     -34.262   6.936  -7.482  1.00 60.56           C  
ATOM    479  CB  ASN    68     -34.350   6.044  -6.235  1.00 60.56           C  
ATOM    480  CG  ASN    68     -34.196   6.908  -4.998  1.00 60.56           C  
ATOM    481  OD1 ASN    68     -33.251   7.686  -4.875  1.00 60.56           O  
ATOM    482  ND2 ASN    68     -35.162   6.770  -4.051  1.00 60.56           N  
ATOM    483  C   ASN    68     -32.826   7.328  -7.680  1.00 60.56           C  
ATOM    484  O   ASN    68     -32.032   6.559  -8.216  1.00 60.56           O  
ATOM    485  N   TRP    69     -32.456   8.543  -7.237  1.00 83.06           N  
ATOM    486  CA  TRP    69     -31.123   9.056  -7.401  1.00 83.06           C  
ATOM    487  CB  TRP    69     -30.982  10.524  -6.947  1.00 83.06           C  
ATOM    488  CG  TRP    69     -31.376  10.831  -5.515  1.00 83.06           C  
ATOM    489  CD2 TRP    69     -30.487  10.812  -4.387  1.00 83.06           C  
ATOM    490  CD1 TRP    69     -32.592  11.219  -5.036  1.00 83.06           C  
ATOM    491  NE1 TRP    69     -32.516  11.456  -3.685  1.00 83.06           N  
ATOM    492  CE2 TRP    69     -31.226  11.208  -3.272  1.00 83.06           C  
ATOM    493  CE3 TRP    69     -29.157  10.507  -4.288  1.00 83.06           C  
ATOM    494  CZ2 TRP    69     -30.654  11.310  -2.039  1.00 83.06           C  
ATOM    495  CZ3 TRP    69     -28.587  10.589  -3.036  1.00 83.06           C  
ATOM    496  CH2 TRP    69     -29.320  10.986  -1.938  1.00 83.06           C  
ATOM    497  C   TRP    69     -30.162   8.217  -6.611  1.00 83.06           C  
ATOM    498  O   TRP    69     -29.010   8.032  -7.002  1.00 83.06           O  
ATOM    499  N   ARG    70     -30.622   7.696  -5.465  1.00112.56           N  
ATOM    500  CA  ARG    70     -29.815   6.926  -4.566  1.00112.56           C  
ATOM    501  CB  ARG    70     -30.609   6.600  -3.286  1.00112.56           C  
ATOM    502  CG  ARG    70     -31.036   7.898  -2.585  1.00112.56           C  
ATOM    503  CD  ARG    70     -32.090   7.758  -1.485  1.00112.56           C  
ATOM    504  NE  ARG    70     -32.479   9.143  -1.078  1.00112.56           N  
ATOM    505  CZ  ARG    70     -33.780   9.553  -1.169  1.00112.56           C  
ATOM    506  NH1 ARG    70     -34.725   8.716  -1.687  1.00112.56           N  
ATOM    507  NH2 ARG    70     -34.136  10.799  -0.739  1.00112.56           N  
ATOM    508  C   ARG    70     -29.348   5.674  -5.259  1.00112.56           C  
ATOM    509  O   ARG    70     -28.253   5.182  -4.994  1.00112.56           O  
ATOM    510  N   TRP    71     -30.177   5.105  -6.154  1.00 79.89           N  
ATOM    511  CA  TRP    71     -29.802   3.913  -6.866  1.00 79.89           C  
ATOM    512  CB  TRP    71     -30.967   3.341  -7.679  1.00 79.89           C  
ATOM    513  CG  TRP    71     -32.046   2.855  -6.753  1.00 79.89           C  
ATOM    514  CD2 TRP    71     -33.413   2.621  -7.128  1.00 79.89           C  
ATOM    515  CD1 TRP    71     -31.966   2.594  -5.415  1.00 79.89           C  
ATOM    516  NE1 TRP    71     -33.190   2.219  -4.934  1.00 79.89           N  
ATOM    517  CE2 TRP    71     -34.095   2.232  -5.974  1.00 79.89           C  
ATOM    518  CE3 TRP    71     -34.047   2.735  -8.331  1.00 79.89           C  
ATOM    519  CZ2 TRP    71     -35.429   1.950  -6.010  1.00 79.89           C  
ATOM    520  CZ3 TRP    71     -35.391   2.440  -8.363  1.00 79.89           C  
ATOM    521  CH2 TRP    71     -36.070   2.055  -7.223  1.00 79.89           C  
ATOM    522  C   TRP    71     -28.640   4.218  -7.774  1.00 79.89           C  
ATOM    523  O   TRP    71     -27.735   3.397  -7.928  1.00 79.89           O  
ATOM    524  N   HIS    72     -28.650   5.410  -8.407  1.00 70.98           N  
ATOM    525  CA  HIS    72     -27.588   5.840  -9.277  1.00 70.98           C  
ATOM    526  ND1 HIS    72     -26.716   8.849 -11.500  1.00 70.98           N  
ATOM    527  CG  HIS    72     -26.768   7.627 -10.868  1.00 70.98           C  
ATOM    528  CB  HIS    72     -27.840   7.227  -9.896  1.00 70.98           C  
ATOM    529  NE2 HIS    72     -24.958   7.689 -12.212  1.00 70.98           N  
ATOM    530  CD2 HIS    72     -25.686   6.931 -11.316  1.00 70.98           C  
ATOM    531  CE1 HIS    72     -25.615   8.833 -12.291  1.00 70.98           C  
ATOM    532  C   HIS    72     -26.337   5.952  -8.459  1.00 70.98           C  
ATOM    533  O   HIS    72     -25.247   5.595  -8.905  1.00 70.98           O  
ATOM    534  N   PHE    73     -26.478   6.456  -7.219  1.00 70.79           N  
ATOM    535  CA  PHE    73     -25.378   6.631  -6.312  1.00 70.79           C  
ATOM    536  CB  PHE    73     -25.869   7.197  -4.964  1.00 70.79           C  
ATOM    537  CG  PHE    73     -24.758   7.279  -3.975  1.00 70.79           C  
ATOM    538  CD1 PHE    73     -23.849   8.310  -4.010  1.00 70.79           C  
ATOM    539  CD2 PHE    73     -24.636   6.322  -2.990  1.00 70.79           C  
ATOM    540  CE1 PHE    73     -22.838   8.379  -3.080  1.00 70.79           C  
ATOM    541  CE2 PHE    73     -23.630   6.385  -2.060  1.00 70.79           C  
ATOM    542  CZ  PHE    73     -22.720   7.415  -2.111  1.00 70.79           C  
ATOM    543  C   PHE    73     -24.751   5.288  -6.079  1.00 70.79           C  
ATOM    544  O   PHE    73     -23.536   5.124  -6.174  1.00 70.79           O  
ATOM    545  N   TYR    74     -25.588   4.275  -5.812  1.00 63.20           N  
ATOM    546  CA  TYR    74     -25.131   2.951  -5.505  1.00 63.20           C  
ATOM    547  CB  TYR    74     -26.320   2.010  -5.239  1.00 63.20           C  
ATOM    548  CG  TYR    74     -25.787   0.675  -4.860  1.00 63.20           C  
ATOM    549  CD1 TYR    74     -25.466   0.392  -3.554  1.00 63.20           C  
ATOM    550  CD2 TYR    74     -25.611  -0.297  -5.817  1.00 63.20           C  
ATOM    551  CE1 TYR    74     -24.972  -0.846  -3.207  1.00 63.20           C  
ATOM    552  CE2 TYR    74     -25.118  -1.532  -5.477  1.00 63.20           C  
ATOM    553  CZ  TYR    74     -24.796  -1.809  -4.171  1.00 63.20           C  
ATOM    554  OH  TYR    74     -24.289  -3.082  -3.837  1.00 63.20           O  
ATOM    555  C   TYR    74     -24.363   2.394  -6.670  1.00 63.20           C  
ATOM    556  O   TYR    74     -23.303   1.794  -6.490  1.00 63.20           O  
ATOM    557  N   ASP    75     -24.871   2.578  -7.906  1.00 47.98           N  
ATOM    558  CA  ASP    75     -24.246   2.015  -9.075  1.00 47.98           C  
ATOM    559  CB  ASP    75     -25.015   2.318 -10.372  1.00 47.98           C  
ATOM    560  CG  ASP    75     -26.322   1.538 -10.364  1.00 47.98           C  
ATOM    561  OD1 ASP    75     -26.408   0.511  -9.641  1.00 47.98           O  
ATOM    562  OD2 ASP    75     -27.260   1.967 -11.089  1.00 47.98           O  
ATOM    563  C   ASP    75     -22.880   2.597  -9.257  1.00 47.98           C  
ATOM    564  O   ASP    75     -21.949   1.887  -9.636  1.00 47.98           O  
ATOM    565  N   THR    76     -22.735   3.916  -9.025  1.00 49.73           N  
ATOM    566  CA  THR    76     -21.471   4.572  -9.214  1.00 49.73           C  
ATOM    567  CB  THR    76     -21.544   6.063  -9.066  1.00 49.73           C  
ATOM    568  OG1 THR    76     -22.423   6.607 -10.037  1.00 49.73           O  
ATOM    569  CG2 THR    76     -20.131   6.645  -9.244  1.00 49.73           C  
ATOM    570  C   THR    76     -20.464   4.080  -8.222  1.00 49.73           C  
ATOM    571  O   THR    76     -19.312   3.824  -8.573  1.00 49.73           O  
ATOM    572  N   VAL    77     -20.865   3.947  -6.944  1.00 51.23           N  
ATOM    573  CA  VAL    77     -19.932   3.533  -5.938  1.00 51.23           C  
ATOM    574  CB  VAL    77     -20.520   3.528  -4.556  1.00 51.23           C  
ATOM    575  CG1 VAL    77     -19.471   2.958  -3.591  1.00 51.23           C  
ATOM    576  CG2 VAL    77     -20.958   4.957  -4.197  1.00 51.23           C  
ATOM    577  C   VAL    77     -19.462   2.140  -6.243  1.00 51.23           C  
ATOM    578  O   VAL    77     -18.269   1.850  -6.163  1.00 51.23           O  
ATOM    579  N   LYS    78     -20.385   1.227  -6.604  1.00104.43           N  
ATOM    580  CA  LYS    78     -19.946  -0.113  -6.872  1.00104.43           C  
ATOM    581  CB  LYS    78     -21.074  -1.138  -7.068  1.00104.43           C  
ATOM    582  CG  LYS    78     -20.526  -2.567  -7.117  1.00104.43           C  
ATOM    583  CD  LYS    78     -21.576  -3.656  -6.900  1.00104.43           C  
ATOM    584  CE  LYS    78     -22.135  -4.237  -8.196  1.00104.43           C  
ATOM    585  NZ  LYS    78     -22.895  -3.197  -8.922  1.00104.43           N1+
ATOM    586  C   LYS    78     -19.079  -0.111  -8.094  1.00104.43           C  
ATOM    587  O   LYS    78     -18.069  -0.810  -8.156  1.00104.43           O  
ATOM    588  N   GLY    79     -19.442   0.701  -9.099  1.00 31.56           N  
ATOM    589  CA  GLY    79     -18.687   0.734 -10.315  1.00 31.56           C  
ATOM    590  C   GLY    79     -17.279   1.158 -10.013  1.00 31.56           C  
ATOM    591  O   GLY    79     -16.332   0.652 -10.612  1.00 31.56           O  
ATOM    592  N   SER    80     -17.104   2.108  -9.075  1.00 56.58           N  
ATOM    593  CA  SER    80     -15.810   2.659  -8.760  1.00 56.58           C  
ATOM    594  CB  SER    80     -15.881   3.920  -7.879  1.00 56.58           C  
ATOM    595  OG  SER    80     -16.337   3.592  -6.575  1.00 56.58           O  
ATOM    596  C   SER    80     -14.947   1.648  -8.056  1.00 56.58           C  
ATOM    597  O   SER    80     -13.771   1.907  -7.808  1.00 56.58           O  
ATOM    598  N   ASP    81     -15.507   0.475  -7.709  1.00 93.68           N  
ATOM    599  CA  ASP    81     -14.784  -0.573  -7.039  1.00 93.68           C  
ATOM    600  CB  ASP    81     -13.612  -1.144  -7.867  1.00 93.68           C  
ATOM    601  CG  ASP    81     -13.331  -2.553  -7.351  1.00 93.68           C  
ATOM    602  OD1 ASP    81     -14.137  -3.031  -6.513  1.00 93.68           O  
ATOM    603  OD2 ASP    81     -12.324  -3.172  -7.789  1.00 93.68           O  
ATOM    604  C   ASP    81     -14.270  -0.062  -5.723  1.00 93.68           C  
ATOM    605  O   ASP    81     -13.206  -0.461  -5.252  1.00 93.68           O  
ATOM    606  N   TRP    82     -15.055   0.835  -5.095  1.00120.49           N  
ATOM    607  CA  TRP    82     -14.849   1.383  -3.782  1.00120.49           C  
ATOM    608  CB  TRP    82     -14.925   0.314  -2.680  1.00120.49           C  
ATOM    609  CG  TRP    82     -16.350  -0.161  -2.511  1.00120.49           C  
ATOM    610  CD2 TRP    82     -16.960  -1.238  -3.245  1.00120.49           C  
ATOM    611  CD1 TRP    82     -17.323   0.349  -1.698  1.00120.49           C  
ATOM    612  NE1 TRP    82     -18.501  -0.331  -1.892  1.00120.49           N  
ATOM    613  CE2 TRP    82     -18.293  -1.313  -2.838  1.00120.49           C  
ATOM    614  CE3 TRP    82     -16.459  -2.081  -4.195  1.00120.49           C  
ATOM    615  CZ2 TRP    82     -19.143  -2.233  -3.379  1.00120.49           C  
ATOM    616  CZ3 TRP    82     -17.315  -3.028  -4.720  1.00120.49           C  
ATOM    617  CH2 TRP    82     -18.631  -3.101  -4.319  1.00120.49           C  
ATOM    618  C   TRP    82     -13.613   2.223  -3.658  1.00120.49           C  
ATOM    619  O   TRP    82     -13.084   2.409  -2.561  1.00120.49           O  
ATOM    620  N   LEU    83     -13.071   2.682  -4.794  1.00116.26           N  
ATOM    621  CA  LEU    83     -12.025   3.661  -4.827  1.00116.26           C  
ATOM    622  CB  LEU    83     -11.161   3.572  -6.088  1.00116.26           C  
ATOM    623  CG  LEU    83      -9.864   4.387  -5.962  1.00116.26           C  
ATOM    624  CD1 LEU    83      -8.921   3.753  -4.923  1.00116.26           C  
ATOM    625  CD2 LEU    83      -9.197   4.592  -7.328  1.00116.26           C  
ATOM    626  C   LEU    83     -12.637   5.040  -4.780  1.00116.26           C  
ATOM    627  O   LEU    83     -11.962   6.026  -4.496  1.00116.26           O  
ATOM    628  N   GLY    84     -13.921   5.154  -5.180  1.00 47.89           N  
ATOM    629  CA  GLY    84     -14.576   6.432  -5.315  1.00 47.89           C  
ATOM    630  C   GLY    84     -14.924   7.034  -3.990  1.00 47.89           C  
ATOM    631  O   GLY    84     -15.266   6.338  -3.036  1.00 47.89           O  
ATOM    632  N   ASP    85     -14.898   8.385  -3.942  1.00 72.54           N  
ATOM    633  CA  ASP    85     -15.215   9.155  -2.772  1.00 72.54           C  
ATOM    634  CB  ASP    85     -14.658  10.586  -2.833  1.00 72.54           C  
ATOM    635  CG  ASP    85     -13.138  10.543  -2.881  1.00 72.54           C  
ATOM    636  OD1 ASP    85     -12.560   9.437  -2.720  1.00 72.54           O  
ATOM    637  OD2 ASP    85     -12.535  11.628  -3.081  1.00 72.54           O  
ATOM    638  C   ASP    85     -16.703   9.317  -2.764  1.00 72.54           C  
ATOM    639  O   ASP    85     -17.279   9.955  -3.642  1.00 72.54           O  
ATOM    640  N   GLN    86     -17.361   8.759  -1.738  1.00 88.06           N  
ATOM    641  CA  GLN    86     -18.789   8.726  -1.665  1.00 88.06           C  
ATOM    642  CB  GLN    86     -19.270   7.676  -0.654  1.00 88.06           C  
ATOM    643  CG  GLN    86     -18.790   6.302  -1.142  1.00 88.06           C  
ATOM    644  CD  GLN    86     -19.235   5.189  -0.211  1.00 88.06           C  
ATOM    645  OE1 GLN    86     -20.407   5.082   0.150  1.00 88.06           O  
ATOM    646  NE2 GLN    86     -18.266   4.318   0.172  1.00 88.06           N  
ATOM    647  C   GLN    86     -19.404  10.083  -1.464  1.00 88.06           C  
ATOM    648  O   GLN    86     -20.547  10.304  -1.865  1.00 88.06           O  
ATOM    649  N   ASP    87     -18.704  11.023  -0.799  1.00 63.29           N  
ATOM    650  CA  ASP    87     -19.297  12.321  -0.638  1.00 63.29           C  
ATOM    651  CB  ASP    87     -18.530  13.245   0.334  1.00 63.29           C  
ATOM    652  CG  ASP    87     -17.077  13.403  -0.092  1.00 63.29           C  
ATOM    653  OD1 ASP    87     -16.595  12.578  -0.914  1.00 63.29           O  
ATOM    654  OD2 ASP    87     -16.420  14.346   0.424  1.00 63.29           O  
ATOM    655  C   ASP    87     -19.467  12.981  -1.977  1.00 63.29           C  
ATOM    656  O   ASP    87     -20.504  13.587  -2.237  1.00 63.29           O  
ATOM    657  N   ALA    88     -18.462  12.890  -2.869  1.00 44.39           N  
ATOM    658  CA  ALA    88     -18.573  13.494  -4.172  1.00 44.39           C  
ATOM    659  CB  ALA    88     -17.266  13.426  -4.980  1.00 44.39           C  
ATOM    660  C   ALA    88     -19.632  12.804  -4.977  1.00 44.39           C  
ATOM    661  O   ALA    88     -20.398  13.444  -5.696  1.00 44.39           O  
ATOM    662  N   ILE    89     -19.691  11.463  -4.892  1.00 57.03           N  
ATOM    663  CA  ILE    89     -20.639  10.701  -5.656  1.00 57.03           C  
ATOM    664  CB  ILE    89     -20.413   9.227  -5.560  1.00 57.03           C  
ATOM    665  CG1 ILE    89     -19.038   8.899  -6.170  1.00 57.03           C  
ATOM    666  CG2 ILE    89     -21.582   8.517  -6.260  1.00 57.03           C  
ATOM    667  CD1 ILE    89     -18.599   7.451  -5.966  1.00 57.03           C  
ATOM    668  C   ILE    89     -22.027  11.048  -5.216  1.00 57.03           C  
ATOM    669  O   ILE    89     -22.955  11.113  -6.022  1.00 57.03           O  
ATOM    670  N   HIS    90     -22.210  11.265  -3.906  1.00 63.64           N  
ATOM    671  CA  HIS    90     -23.505  11.605  -3.396  1.00 63.64           C  
ATOM    672  ND1 HIS    90     -24.956  11.837   0.155  1.00 63.64           N  
ATOM    673  CG  HIS    90     -24.766  11.992  -1.200  1.00 63.64           C  
ATOM    674  CB  HIS    90     -23.443  11.799  -1.872  1.00 63.64           C  
ATOM    675  NE2 HIS    90     -26.920  12.429  -0.701  1.00 63.64           N  
ATOM    676  CD2 HIS    90     -25.974  12.352  -1.709  1.00 63.64           C  
ATOM    677  CE1 HIS    90     -26.261  12.112   0.400  1.00 63.64           C  
ATOM    678  C   HIS    90     -23.936  12.897  -4.041  1.00 63.64           C  
ATOM    679  O   HIS    90     -25.049  13.006  -4.554  1.00 63.64           O  
ATOM    680  N   TYR    91     -23.039  13.902  -4.073  1.00164.00           N  
ATOM    681  CA  TYR    91     -23.373  15.206  -4.585  1.00164.00           C  
ATOM    682  CB  TYR    91     -22.225  16.221  -4.348  1.00164.00           C  
ATOM    683  CG  TYR    91     -22.549  17.596  -4.853  1.00164.00           C  
ATOM    684  CD1 TYR    91     -23.313  18.463  -4.099  1.00164.00           C  
ATOM    685  CD2 TYR    91     -22.087  18.029  -6.075  1.00164.00           C  
ATOM    686  CE1 TYR    91     -23.610  19.728  -4.551  1.00164.00           C  
ATOM    687  CE2 TYR    91     -22.379  19.297  -6.533  1.00164.00           C  
ATOM    688  CZ  TYR    91     -23.142  20.152  -5.771  1.00164.00           C  
ATOM    689  OH  TYR    91     -23.453  21.453  -6.224  1.00164.00           O  
ATOM    690  C   TYR    91     -23.703  15.120  -6.052  1.00164.00           C  
ATOM    691  O   TYR    91     -24.670  15.724  -6.515  1.00164.00           O  
ATOM    692  N   MET    92     -22.909  14.360  -6.830  1.00 66.57           N  
ATOM    693  CA  MET    92     -23.115  14.282  -8.252  1.00 66.57           C  
ATOM    694  CB  MET    92     -21.993  13.495  -8.955  1.00 66.57           C  
ATOM    695  CG  MET    92     -22.076  13.519 -10.485  1.00 66.57           C  
ATOM    696  SD  MET    92     -20.660  12.765 -11.346  1.00 66.57           S  
ATOM    697  CE  MET    92     -21.116  11.044 -10.989  1.00 66.57           C  
ATOM    698  C   MET    92     -24.423  13.635  -8.618  1.00 66.57           C  
ATOM    699  O   MET    92     -25.152  14.147  -9.467  1.00 66.57           O  
ATOM    700  N   THR    93     -24.754  12.490  -7.988  1.00 52.61           N  
ATOM    701  CA  THR    93     -25.937  11.737  -8.326  1.00 52.61           C  
ATOM    702  CB  THR    93     -25.978  10.381  -7.679  1.00 52.61           C  
ATOM    703  OG1 THR    93     -26.040  10.511  -6.266  1.00 52.61           O  
ATOM    704  CG2 THR    93     -24.716   9.599  -8.086  1.00 52.61           C  
ATOM    705  C   THR    93     -27.186  12.468  -7.933  1.00 52.61           C  
ATOM    706  O   THR    93     -28.187  12.411  -8.645  1.00 52.61           O  
ATOM    707  N   GLU    94     -27.186  13.143  -6.768  1.00 58.88           N  
ATOM    708  CA  GLU    94     -28.375  13.827  -6.342  1.00 58.88           C  
ATOM    709  CB  GLU    94     -28.291  14.339  -4.892  1.00 58.88           C  
ATOM    710  CG  GLU    94     -29.598  14.957  -4.392  1.00 58.88           C  
ATOM    711  CD  GLU    94     -29.480  15.184  -2.891  1.00 58.88           C  
ATOM    712  OE1 GLU    94     -28.342  15.067  -2.365  1.00 58.88           O  
ATOM    713  OE2 GLU    94     -30.525  15.477  -2.250  1.00 58.88           O  
ATOM    714  C   GLU    94     -28.643  14.984  -7.262  1.00 58.88           C  
ATOM    715  O   GLU    94     -29.788  15.281  -7.600  1.00 58.88           O  
ATOM    716  N   GLN    95     -27.566  15.662  -7.686  1.00178.75           N  
ATOM    717  CA  GLN    95     -27.580  16.829  -8.518  1.00178.75           C  
ATOM    718  CB  GLN    95     -26.207  17.521  -8.536  1.00178.75           C  
ATOM    719  CG  GLN    95     -26.257  18.924  -9.129  1.00178.75           C  
ATOM    720  CD  GLN    95     -27.321  19.682  -8.353  1.00178.75           C  
ATOM    721  OE1 GLN    95     -27.963  20.585  -8.885  1.00178.75           O  
ATOM    722  NE2 GLN    95     -27.530  19.302  -7.062  1.00178.75           N  
ATOM    723  C   GLN    95     -27.996  16.507  -9.929  1.00178.75           C  
ATOM    724  O   GLN    95     -28.452  17.387 -10.659  1.00178.75           O  
ATOM    725  N   ALA    96     -27.846  15.235 -10.356  1.00 58.71           N  
ATOM    726  CA  ALA    96     -27.998  14.859 -11.738  1.00 58.71           C  
ATOM    727  CB  ALA    96     -27.829  13.345 -11.964  1.00 58.71           C  
ATOM    728  C   ALA    96     -29.323  15.240 -12.337  1.00 58.71           C  
ATOM    729  O   ALA    96     -29.307  15.788 -13.439  1.00 58.71           O  
ATOM    730  N   PRO    97     -30.467  15.024 -11.746  1.00 73.80           N  
ATOM    731  CA  PRO    97     -31.686  15.388 -12.420  1.00 73.80           C  
ATOM    732  CD  PRO    97     -30.675  13.954 -10.784  1.00 73.80           C  
ATOM    733  CB  PRO    97     -32.815  14.839 -11.554  1.00 73.80           C  
ATOM    734  CG  PRO    97     -32.175  13.612 -10.875  1.00 73.80           C  
ATOM    735  C   PRO    97     -31.771  16.857 -12.683  1.00 73.80           C  
ATOM    736  O   PRO    97     -32.209  17.250 -13.764  1.00 73.80           O  
ATOM    737  N   ALA    98     -31.352  17.687 -11.715  1.00 29.35           N  
ATOM    738  CA  ALA    98     -31.429  19.106 -11.887  1.00 29.35           C  
ATOM    739  CB  ALA    98     -31.002  19.882 -10.628  1.00 29.35           C  
ATOM    740  C   ALA    98     -30.510  19.492 -13.005  1.00 29.35           C  
ATOM    741  O   ALA    98     -30.834  20.348 -13.826  1.00 29.35           O  
ATOM    742  N   ALA    99     -29.324  18.859 -13.062  1.00 38.03           N  
ATOM    743  CA  ALA    99     -28.336  19.229 -14.034  1.00 38.03           C  
ATOM    744  CB  ALA    99     -27.025  18.441 -13.870  1.00 38.03           C  
ATOM    745  C   ALA    99     -28.832  18.981 -15.425  1.00 38.03           C  
ATOM    746  O   ALA    99     -28.659  19.827 -16.301  1.00 38.03           O  
ATOM    747  N   VAL   100     -29.451  17.807 -15.674  1.00120.42           N  
ATOM    748  CA  VAL   100     -29.934  17.483 -16.991  1.00120.42           C  
ATOM    749  CB  VAL   100     -30.442  16.069 -17.155  1.00120.42           C  
ATOM    750  CG1 VAL   100     -29.260  15.097 -17.187  1.00120.42           C  
ATOM    751  CG2 VAL   100     -31.422  15.752 -16.018  1.00120.42           C  
ATOM    752  C   VAL   100     -31.053  18.391 -17.372  1.00120.42           C  
ATOM    753  O   VAL   100     -31.136  18.849 -18.510  1.00120.42           O  
ATOM    754  N   VAL   101     -31.956  18.680 -16.419  1.00 93.21           N  
ATOM    755  CA  VAL   101     -33.084  19.498 -16.744  1.00 93.21           C  
ATOM    756  CB  VAL   101     -34.066  19.644 -15.619  1.00 93.21           C  
ATOM    757  CG1 VAL   101     -33.523  20.670 -14.611  1.00 93.21           C  
ATOM    758  CG2 VAL   101     -35.442  19.979 -16.219  1.00 93.21           C  
ATOM    759  C   VAL   101     -32.579  20.852 -17.143  1.00 93.21           C  
ATOM    760  O   VAL   101     -33.126  21.486 -18.045  1.00 93.21           O  
ATOM    761  N   GLU   102     -31.503  21.331 -16.490  1.00 53.60           N  
ATOM    762  CA  GLU   102     -30.955  22.627 -16.789  1.00 53.60           C  
ATOM    763  CB  GLU   102     -29.721  22.931 -15.917  1.00 53.60           C  
ATOM    764  CG  GLU   102     -29.203  24.369 -15.995  1.00 53.60           C  
ATOM    765  CD  GLU   102     -27.987  24.455 -15.077  1.00 53.60           C  
ATOM    766  OE1 GLU   102     -27.076  23.596 -15.217  1.00 53.60           O  
ATOM    767  OE2 GLU   102     -27.955  25.376 -14.220  1.00 53.60           O  
ATOM    768  C   GLU   102     -30.532  22.642 -18.231  1.00 53.60           C  
ATOM    769  O   GLU   102     -30.772  23.614 -18.946  1.00 53.60           O  
ATOM    770  N   LEU   103     -29.895  21.553 -18.705  1.00 55.00           N  
ATOM    771  CA  LEU   103     -29.428  21.482 -20.066  1.00 55.00           C  
ATOM    772  CB  LEU   103     -28.657  20.180 -20.355  1.00 55.00           C  
ATOM    773  CG  LEU   103     -27.316  20.073 -19.603  1.00 55.00           C  
ATOM    774  CD1 LEU   103     -26.605  18.738 -19.882  1.00 55.00           C  
ATOM    775  CD2 LEU   103     -26.418  21.280 -19.918  1.00 55.00           C  
ATOM    776  C   LEU   103     -30.590  21.517 -21.006  1.00 55.00           C  
ATOM    777  O   LEU   103     -30.551  22.206 -22.023  1.00 55.00           O  
ATOM    778  N   GLU   104     -31.667  20.775 -20.690  1.00 88.32           N  
ATOM    779  CA  GLU   104     -32.792  20.690 -21.579  1.00 88.32           C  
ATOM    780  CB  GLU   104     -33.825  19.649 -21.098  1.00 88.32           C  
ATOM    781  CG  GLU   104     -34.757  19.139 -22.197  1.00 88.32           C  
ATOM    782  CD  GLU   104     -35.945  20.075 -22.275  1.00 88.32           C  
ATOM    783  OE1 GLU   104     -36.463  20.446 -21.188  1.00 88.32           O  
ATOM    784  OE2 GLU   104     -36.355  20.424 -23.414  1.00 88.32           O  
ATOM    785  C   GLU   104     -33.406  22.058 -21.704  1.00 88.32           C  
ATOM    786  O   GLU   104     -33.852  22.449 -22.783  1.00 88.32           O  
ATOM    787  N   ASN   105     -33.417  22.829 -20.596  1.00 70.70           N  
ATOM    788  CA  ASN   105     -33.951  24.166 -20.546  1.00 70.70           C  
ATOM    789  CB  ASN   105     -33.854  24.812 -19.148  1.00 70.70           C  
ATOM    790  CG  ASN   105     -34.739  24.056 -18.161  1.00 70.70           C  
ATOM    791  OD1 ASN   105     -34.350  23.823 -17.018  1.00 70.70           O  
ATOM    792  ND2 ASN   105     -35.966  23.672 -18.603  1.00 70.70           N  
ATOM    793  C   ASN   105     -33.136  25.028 -21.467  1.00 70.70           C  
ATOM    794  O   ASN   105     -33.662  25.957 -22.080  1.00 70.70           O  
ATOM    795  N   TYR   106     -31.820  24.745 -21.567  1.00166.39           N  
ATOM    796  CA  TYR   106     -30.921  25.487 -22.410  1.00166.39           C  
ATOM    797  CB  TYR   106     -29.425  25.100 -22.350  1.00166.39           C  
ATOM    798  CG  TYR   106     -28.847  25.502 -21.034  1.00166.39           C  
ATOM    799  CD1 TYR   106     -29.089  26.755 -20.524  1.00166.39           C  
ATOM    800  CD2 TYR   106     -28.102  24.616 -20.288  1.00166.39           C  
ATOM    801  CE1 TYR   106     -28.570  27.136 -19.309  1.00166.39           C  
ATOM    802  CE2 TYR   106     -27.577  24.992 -19.073  1.00166.39           C  
ATOM    803  CZ  TYR   106     -27.807  26.253 -18.582  1.00166.39           C  
ATOM    804  OH  TYR   106     -27.271  26.642 -17.336  1.00166.39           O  
ATOM    805  C   TYR   106     -31.340  25.306 -23.831  1.00166.39           C  
ATOM    806  O   TYR   106     -31.065  26.167 -24.668  1.00166.39           O  
ATOM    807  N   GLY   107     -31.981  24.164 -24.157  1.00 36.38           N  
ATOM    808  CA  GLY   107     -32.390  23.970 -25.517  1.00 36.38           C  
ATOM    809  C   GLY   107     -31.731  22.758 -26.095  1.00 36.38           C  
ATOM    810  O   GLY   107     -31.833  22.513 -27.295  1.00 36.38           O  
ATOM    811  N   MET   108     -31.032  21.960 -25.264  1.00 71.02           N  
ATOM    812  CA  MET   108     -30.401  20.777 -25.782  1.00 71.02           C  
ATOM    813  CB  MET   108     -29.605  20.032 -24.704  1.00 71.02           C  
ATOM    814  CG  MET   108     -28.847  18.816 -25.219  1.00 71.02           C  
ATOM    815  SD  MET   108     -27.845  18.017 -23.934  1.00 71.02           S  
ATOM    816  CE  MET   108     -27.237  16.685 -25.006  1.00 71.02           C  
ATOM    817  C   MET   108     -31.483  19.875 -26.298  1.00 71.02           C  
ATOM    818  O   MET   108     -32.436  19.547 -25.591  1.00 71.02           O  
ATOM    819  N   PRO   109     -31.384  19.517 -27.556  1.00129.23           N  
ATOM    820  CA  PRO   109     -32.384  18.683 -28.171  1.00129.23           C  
ATOM    821  CD  PRO   109     -30.609  20.273 -28.520  1.00129.23           C  
ATOM    822  CB  PRO   109     -32.285  18.962 -29.672  1.00129.23           C  
ATOM    823  CG  PRO   109     -30.878  19.564 -29.856  1.00129.23           C  
ATOM    824  C   PRO   109     -32.279  17.229 -27.835  1.00129.23           C  
ATOM    825  O   PRO   109     -31.797  16.468 -28.672  1.00129.23           O  
ATOM    826  N   PHE   110     -32.838  16.798 -26.693  1.00109.46           N  
ATOM    827  CA  PHE   110     -32.785  15.411 -26.328  1.00109.46           C  
ATOM    828  CB  PHE   110     -33.123  15.109 -24.858  1.00109.46           C  
ATOM    829  CG  PHE   110     -31.975  15.474 -23.984  1.00109.46           C  
ATOM    830  CD1 PHE   110     -30.887  14.639 -23.891  1.00109.46           C  
ATOM    831  CD2 PHE   110     -31.997  16.628 -23.238  1.00109.46           C  
ATOM    832  CE1 PHE   110     -29.823  14.960 -23.082  1.00109.46           C  
ATOM    833  CE2 PHE   110     -30.936  16.954 -22.426  1.00109.46           C  
ATOM    834  CZ  PHE   110     -29.848  16.119 -22.346  1.00109.46           C  
ATOM    835  C   PHE   110     -33.817  14.683 -27.121  1.00109.46           C  
ATOM    836  O   PHE   110     -34.788  15.276 -27.590  1.00109.46           O  
ATOM    837  N   SER   111     -33.608  13.364 -27.300  1.00 46.31           N  
ATOM    838  CA  SER   111     -34.559  12.544 -27.996  1.00 46.31           C  
ATOM    839  CB  SER   111     -34.029  11.135 -28.323  1.00 46.31           C  
ATOM    840  OG  SER   111     -32.952  11.228 -29.243  1.00 46.31           O  
ATOM    841  C   SER   111     -35.753  12.437 -27.093  1.00 46.31           C  
ATOM    842  O   SER   111     -35.659  12.767 -25.912  1.00 46.31           O  
ATOM    843  N   ARG   112     -36.919  11.988 -27.613  1.00111.53           N  
ATOM    844  CA  ARG   112     -38.093  12.054 -26.782  1.00111.53           C  
ATOM    845  CB  ARG   112     -39.116  13.104 -27.258  1.00111.53           C  
ATOM    846  CG  ARG   112     -38.616  14.539 -27.125  1.00111.53           C  
ATOM    847  CD  ARG   112     -38.547  15.022 -25.680  1.00111.53           C  
ATOM    848  NE  ARG   112     -37.757  16.280 -25.703  1.00111.53           N  
ATOM    849  CZ  ARG   112     -37.045  16.657 -24.603  1.00111.53           C  
ATOM    850  NH1 ARG   112     -37.083  15.896 -23.472  1.00111.53           N  
ATOM    851  NH2 ARG   112     -36.277  17.784 -24.640  1.00111.53           N  
ATOM    852  C   ARG   112     -38.844  10.757 -26.719  1.00111.53           C  
ATOM    853  O   ARG   112     -38.728   9.893 -27.587  1.00111.53           O  
ATOM    854  N   THR   113     -39.642  10.616 -25.631  1.00 42.35           N  
ATOM    855  CA  THR   113     -40.523   9.505 -25.398  1.00 42.35           C  
ATOM    856  CB  THR   113     -40.732   9.177 -23.946  1.00 42.35           C  
ATOM    857  OG1 THR   113     -41.349  10.274 -23.289  1.00 42.35           O  
ATOM    858  CG2 THR   113     -39.382   8.857 -23.283  1.00 42.35           C  
ATOM    859  C   THR   113     -41.870   9.912 -25.916  1.00 42.35           C  
ATOM    860  O   THR   113     -42.042  11.003 -26.457  1.00 42.35           O  
ATOM    861  N   GLU   114     -42.874   9.022 -25.769  1.00 72.11           N  
ATOM    862  CA  GLU   114     -44.201   9.305 -26.244  1.00 72.11           C  
ATOM    863  CB  GLU   114     -45.164   8.109 -26.141  1.00 72.11           C  
ATOM    864  CG  GLU   114     -44.843   6.986 -27.133  1.00 72.11           C  
ATOM    865  CD  GLU   114     -43.585   6.283 -26.650  1.00 72.11           C  
ATOM    866  OE1 GLU   114     -43.606   5.771 -25.499  1.00 72.11           O  
ATOM    867  OE2 GLU   114     -42.588   6.249 -27.419  1.00 72.11           O  
ATOM    868  C   GLU   114     -44.770  10.432 -25.443  1.00 72.11           C  
ATOM    869  O   GLU   114     -45.526  11.257 -25.958  1.00 72.11           O  
ATOM    870  N   ASP   115     -44.424  10.480 -24.143  1.00 45.47           N  
ATOM    871  CA  ASP   115     -44.896  11.508 -23.257  1.00 45.47           C  
ATOM    872  CB  ASP   115     -44.516  11.287 -21.786  1.00 45.47           C  
ATOM    873  CG  ASP   115     -45.508  10.302 -21.184  1.00 45.47           C  
ATOM    874  OD1 ASP   115     -46.598  10.110 -21.785  1.00 45.47           O  
ATOM    875  OD2 ASP   115     -45.193   9.740 -20.101  1.00 45.47           O  
ATOM    876  C   ASP   115     -44.330  12.820 -23.687  1.00 45.47           C  
ATOM    877  O   ASP   115     -44.922  13.868 -23.439  1.00 45.47           O  
ATOM    878  N   GLY   116     -43.154  12.808 -24.334  1.00 29.74           N  
ATOM    879  CA  GLY   116     -42.600  14.061 -24.754  1.00 29.74           C  
ATOM    880  C   GLY   116     -41.491  14.434 -23.821  1.00 29.74           C  
ATOM    881  O   GLY   116     -40.948  15.534 -23.908  1.00 29.74           O  
ATOM    882  N   LYS   117     -41.141  13.525 -22.889  1.00 96.99           N  
ATOM    883  CA  LYS   117     -40.079  13.754 -21.950  1.00 96.99           C  
ATOM    884  CB  LYS   117     -40.352  13.115 -20.577  1.00 96.99           C  
ATOM    885  CG  LYS   117     -41.401  13.904 -19.782  1.00 96.99           C  
ATOM    886  CD  LYS   117     -42.105  13.104 -18.684  1.00 96.99           C  
ATOM    887  CE  LYS   117     -42.863  13.976 -17.678  1.00 96.99           C  
ATOM    888  NZ  LYS   117     -43.657  15.011 -18.377  1.00 96.99           N1+
ATOM    889  C   LYS   117     -38.795  13.228 -22.528  1.00 96.99           C  
ATOM    890  O   LYS   117     -38.783  12.656 -23.617  1.00 96.99           O  
ATOM    891  N   ILE   118     -37.665  13.440 -21.816  1.00195.20           N  
ATOM    892  CA  ILE   118     -36.366  13.076 -22.322  1.00195.20           C  
ATOM    893  CB  ILE   118     -35.252  13.739 -21.540  1.00195.20           C  
ATOM    894  CG1 ILE   118     -33.932  13.773 -22.311  1.00195.20           C  
ATOM    895  CG2 ILE   118     -35.086  12.994 -20.214  1.00195.20           C  
ATOM    896  CD1 ILE   118     -33.245  12.415 -22.404  1.00195.20           C  
ATOM    897  C   ILE   118     -36.207  11.576 -22.319  1.00195.20           C  
ATOM    898  O   ILE   118     -36.477  10.902 -21.328  1.00195.20           O  
ATOM    899  N   TYR   119     -35.768  11.018 -23.472  1.00 93.42           N  
ATOM    900  CA  TYR   119     -35.584   9.600 -23.695  1.00 93.42           C  
ATOM    901  CB  TYR   119     -35.513   9.263 -25.202  1.00 93.42           C  
ATOM    902  CG  TYR   119     -35.022   7.871 -25.454  1.00 93.42           C  
ATOM    903  CD1 TYR   119     -35.861   6.781 -25.389  1.00 93.42           C  
ATOM    904  CD2 TYR   119     -33.703   7.660 -25.790  1.00 93.42           C  
ATOM    905  CE1 TYR   119     -35.381   5.514 -25.638  1.00 93.42           C  
ATOM    906  CE2 TYR   119     -33.217   6.396 -26.039  1.00 93.42           C  
ATOM    907  CZ  TYR   119     -34.057   5.315 -25.963  1.00 93.42           C  
ATOM    908  OH  TYR   119     -33.563   4.017 -26.220  1.00 93.42           O  
ATOM    909  C   TYR   119     -34.316   9.136 -23.042  1.00 93.42           C  
ATOM    910  O   TYR   119     -33.268   9.771 -23.160  1.00 93.42           O  
ATOM    911  N   GLN   120     -34.399   7.996 -22.319  1.00 71.23           N  
ATOM    912  CA  GLN   120     -33.265   7.444 -21.626  1.00 71.23           C  
ATOM    913  CB  GLN   120     -33.467   7.417 -20.105  1.00 71.23           C  
ATOM    914  CG  GLN   120     -33.609   8.803 -19.478  1.00 71.23           C  
ATOM    915  CD  GLN   120     -34.224   8.608 -18.099  1.00 71.23           C  
ATOM    916  OE1 GLN   120     -35.352   8.137 -17.978  1.00 71.23           O  
ATOM    917  NE2 GLN   120     -33.471   8.971 -17.027  1.00 71.23           N  
ATOM    918  C   GLN   120     -33.106   6.009 -22.045  1.00 71.23           C  
ATOM    919  O   GLN   120     -34.095   5.306 -22.248  1.00 71.23           O  
ATOM    920  N   ARG   121     -31.843   5.535 -22.159  1.00146.96           N  
ATOM    921  CA  ARG   121     -31.554   4.191 -22.593  1.00146.96           C  
ATOM    922  CB  ARG   121     -30.767   4.144 -23.925  1.00146.96           C  
ATOM    923  CG  ARG   121     -29.405   4.857 -23.880  1.00146.96           C  
ATOM    924  CD  ARG   121     -28.611   4.821 -25.197  1.00146.96           C  
ATOM    925  NE  ARG   121     -29.342   5.657 -26.198  1.00146.96           N  
ATOM    926  CZ  ARG   121     -28.974   5.677 -27.516  1.00146.96           C  
ATOM    927  NH1 ARG   121     -27.865   5.003 -27.940  1.00146.96           N  
ATOM    928  NH2 ARG   121     -29.708   6.389 -28.422  1.00146.96           N  
ATOM    929  C   ARG   121     -30.708   3.491 -21.562  1.00146.96           C  
ATOM    930  O   ARG   121     -30.156   4.123 -20.663  1.00146.96           O  
ATOM    931  N   ALA   122     -30.611   2.141 -21.668  1.00 50.50           N  
ATOM    932  CA  ALA   122     -29.821   1.325 -20.779  1.00 50.50           C  
ATOM    933  CB  ALA   122     -30.047  -0.190 -20.959  1.00 50.50           C  
ATOM    934  C   ALA   122     -28.370   1.594 -21.059  1.00 50.50           C  
ATOM    935  O   ALA   122     -28.008   1.985 -22.167  1.00 50.50           O  
ATOM    936  N   PHE   123     -27.499   1.411 -20.043  1.00118.27           N  
ATOM    937  CA  PHE   123     -26.097   1.685 -20.220  1.00118.27           C  
ATOM    938  CB  PHE   123     -25.759   3.110 -19.741  1.00118.27           C  
ATOM    939  CG  PHE   123     -24.719   3.757 -20.597  1.00118.27           C  
ATOM    940  CD1 PHE   123     -25.111   4.372 -21.760  1.00118.27           C  
ATOM    941  CD2 PHE   123     -23.391   3.791 -20.245  1.00118.27           C  
ATOM    942  CE1 PHE   123     -24.199   4.991 -22.585  1.00118.27           C  
ATOM    943  CE2 PHE   123     -22.473   4.410 -21.067  1.00118.27           C  
ATOM    944  CZ  PHE   123     -22.874   5.016 -22.232  1.00118.27           C  
ATOM    945  C   PHE   123     -25.418   0.709 -19.296  1.00118.27           C  
ATOM    946  O   PHE   123     -26.049   0.196 -18.376  1.00118.27           O  
ATOM    947  N   GLY   124     -24.116   0.433 -19.494  1.00 50.44           N  
ATOM    948  CA  GLY   124     -23.477  -0.607 -18.728  1.00 50.44           C  
ATOM    949  C   GLY   124     -23.275  -0.258 -17.282  1.00 50.44           C  
ATOM    950  O   GLY   124     -22.763   0.806 -16.939  1.00 50.44           O  
ATOM    951  N   GLY   125     -23.625  -1.219 -16.401  1.00 41.32           N  
ATOM    952  CA  GLY   125     -23.368  -1.114 -14.991  1.00 41.32           C  
ATOM    953  C   GLY   125     -24.432  -0.367 -14.241  1.00 41.32           C  
ATOM    954  O   GLY   125     -24.189   0.037 -13.106  1.00 41.32           O  
ATOM    955  N   GLN   126     -25.637  -0.154 -14.804  1.00 65.58           N  
ATOM    956  CA  GLN   126     -26.592   0.578 -14.010  1.00 65.58           C  
ATOM    957  CB  GLN   126     -27.060   1.883 -14.678  1.00 65.58           C  
ATOM    958  CG  GLN   126     -25.911   2.883 -14.842  1.00 65.58           C  
ATOM    959  CD  GLN   126     -26.439   4.145 -15.510  1.00 65.58           C  
ATOM    960  OE1 GLN   126     -26.684   5.157 -14.855  1.00 65.58           O  
ATOM    961  NE2 GLN   126     -26.622   4.086 -16.856  1.00 65.58           N  
ATOM    962  C   GLN   126     -27.773  -0.295 -13.714  1.00 65.58           C  
ATOM    963  O   GLN   126     -28.179  -1.107 -14.545  1.00 65.58           O  
ATOM    964  N   SER   127     -28.359  -0.151 -12.501  1.00 53.08           N  
ATOM    965  CA  SER   127     -29.444  -1.009 -12.100  1.00 53.08           C  
ATOM    966  CB  SER   127     -28.957  -2.243 -11.320  1.00 53.08           C  
ATOM    967  OG  SER   127     -28.221  -1.837 -10.172  1.00 53.08           O  
ATOM    968  C   SER   127     -30.424  -0.268 -11.225  1.00 53.08           C  
ATOM    969  O   SER   127     -30.201   0.877 -10.837  1.00 53.08           O  
ATOM    970  N   LEU   128     -31.568  -0.927 -10.923  1.00 70.47           N  
ATOM    971  CA  LEU   128     -32.596  -0.383 -10.070  1.00 70.47           C  
ATOM    972  CB  LEU   128     -34.036  -0.629 -10.570  1.00 70.47           C  
ATOM    973  CG  LEU   128     -34.427   0.081 -11.887  1.00 70.47           C  
ATOM    974  CD1 LEU   128     -35.877  -0.247 -12.274  1.00 70.47           C  
ATOM    975  CD2 LEU   128     -34.201   1.601 -11.829  1.00 70.47           C  
ATOM    976  C   LEU   128     -32.503  -1.087  -8.744  1.00 70.47           C  
ATOM    977  O   LEU   128     -31.886  -2.145  -8.632  1.00 70.47           O  
ATOM    978  N   LYS   129     -33.111  -0.481  -7.699  1.00 76.47           N  
ATOM    979  CA  LYS   129     -33.209  -1.027  -6.369  1.00 76.47           C  
ATOM    980  CB  LYS   129     -34.191  -2.205  -6.238  1.00 76.47           C  
ATOM    981  CG  LYS   129     -35.661  -1.791  -6.301  1.00 76.47           C  
ATOM    982  CD  LYS   129     -36.625  -2.970  -6.430  1.00 76.47           C  
ATOM    983  CE  LYS   129     -38.067  -2.605  -6.078  1.00 76.47           C  
ATOM    984  NZ  LYS   129     -38.988  -3.642  -6.591  1.00 76.47           N1+
ATOM    985  C   LYS   129     -31.887  -1.467  -5.830  1.00 76.47           C  
ATOM    986  O   LYS   129     -31.738  -2.592  -5.352  1.00 76.47           O  
ATOM    987  N   PHE   130     -30.883  -0.579  -5.885  1.00142.51           N  
ATOM    988  CA  PHE   130     -29.619  -0.884  -5.287  1.00142.51           C  
ATOM    989  CB  PHE   130     -29.682  -1.010  -3.752  1.00142.51           C  
ATOM    990  CG  PHE   130     -29.972   0.320  -3.132  1.00142.51           C  
ATOM    991  CD1 PHE   130     -28.949   1.204  -2.892  1.00142.51           C  
ATOM    992  CD2 PHE   130     -31.255   0.692  -2.792  1.00142.51           C  
ATOM    993  CE1 PHE   130     -29.187   2.430  -2.316  1.00142.51           C  
ATOM    994  CE2 PHE   130     -31.502   1.917  -2.215  1.00142.51           C  
ATOM    995  CZ  PHE   130     -30.466   2.792  -1.978  1.00142.51           C  
ATOM    996  C   PHE   130     -29.063  -2.172  -5.822  1.00142.51           C  
ATOM    997  O   PHE   130     -28.469  -2.942  -5.068  1.00142.51           O  
ATOM    998  N   GLY   131     -29.250  -2.460  -7.127  1.00 44.68           N  
ATOM    999  CA  GLY   131     -28.623  -3.610  -7.733  1.00 44.68           C  
ATOM   1000  C   GLY   131     -29.553  -4.787  -7.846  1.00 44.68           C  
ATOM   1001  O   GLY   131     -29.350  -5.662  -8.689  1.00 44.68           O  
ATOM   1002  N   LYS   132     -30.567  -4.881  -6.970  1.00144.40           N  
ATOM   1003  CA  LYS   132     -31.477  -6.001  -6.989  1.00144.40           C  
ATOM   1004  CB  LYS   132     -32.204  -6.211  -5.648  1.00144.40           C  
ATOM   1005  CG  LYS   132     -31.269  -6.622  -4.501  1.00144.40           C  
ATOM   1006  CD  LYS   132     -30.494  -5.461  -3.879  1.00144.40           C  
ATOM   1007  CE  LYS   132     -31.029  -5.060  -2.504  1.00144.40           C  
ATOM   1008  NZ  LYS   132     -32.506  -4.976  -2.543  1.00144.40           N1+
ATOM   1009  C   LYS   132     -32.496  -5.925  -8.108  1.00144.40           C  
ATOM   1010  O   LYS   132     -32.939  -6.950  -8.624  1.00144.40           O  
ATOM   1011  N   GLY   133     -32.901  -4.699  -8.484  1.00 69.64           N  
ATOM   1012  CA  GLY   133     -33.977  -4.361  -9.389  1.00 69.64           C  
ATOM   1013  C   GLY   133     -33.829  -4.721 -10.848  1.00 69.64           C  
ATOM   1014  O   GLY   133     -34.842  -4.785 -11.539  1.00 69.64           O  
ATOM   1015  N   GLY   134     -32.615  -4.855 -11.414  1.00 42.70           N  
ATOM   1016  CA  GLY   134     -32.568  -5.134 -12.833  1.00 42.70           C  
ATOM   1017  C   GLY   134     -32.084  -3.897 -13.540  1.00 42.70           C  
ATOM   1018  O   GLY   134     -31.814  -2.883 -12.900  1.00 42.70           O  
ATOM   1019  N   GLN   135     -31.967  -3.954 -14.890  1.00157.07           N  
ATOM   1020  CA  GLN   135     -31.400  -2.868 -15.654  1.00157.07           C  
ATOM   1021  CB  GLN   135     -31.167  -3.143 -17.148  1.00157.07           C  
ATOM   1022  CG  GLN   135     -29.770  -3.678 -17.428  1.00157.07           C  
ATOM   1023  CD  GLN   135     -28.816  -2.486 -17.432  1.00157.07           C  
ATOM   1024  OE1 GLN   135     -27.784  -2.493 -16.764  1.00157.07           O  
ATOM   1025  NE2 GLN   135     -29.162  -1.430 -18.219  1.00157.07           N  
ATOM   1026  C   GLN   135     -32.170  -1.598 -15.563  1.00157.07           C  
ATOM   1027  O   GLN   135     -33.396  -1.560 -15.655  1.00157.07           O  
ATOM   1028  N   ALA   136     -31.409  -0.502 -15.378  1.00 65.41           N  
ATOM   1029  CA  ALA   136     -31.954   0.818 -15.306  1.00 65.41           C  
ATOM   1030  CB  ALA   136     -31.231   1.722 -14.290  1.00 65.41           C  
ATOM   1031  C   ALA   136     -31.810   1.446 -16.658  1.00 65.41           C  
ATOM   1032  O   ALA   136     -30.936   1.061 -17.435  1.00 65.41           O  
ATOM   1033  N   HIS   137     -32.701   2.411 -16.989  1.00114.66           N  
ATOM   1034  CA  HIS   137     -32.618   3.119 -18.240  1.00114.66           C  
ATOM   1035  ND1 HIS   137     -34.830   0.527 -18.721  1.00114.66           N  
ATOM   1036  CG  HIS   137     -33.989   1.350 -19.435  1.00114.66           C  
ATOM   1037  CB  HIS   137     -33.825   2.820 -19.154  1.00114.66           C  
ATOM   1038  NE2 HIS   137     -33.853  -0.752 -20.253  1.00114.66           N  
ATOM   1039  CD2 HIS   137     -33.398   0.551 -20.366  1.00114.66           C  
ATOM   1040  CE1 HIS   137     -34.711  -0.716 -19.250  1.00114.66           C  
ATOM   1041  C   HIS   137     -32.612   4.601 -17.939  1.00114.66           C  
ATOM   1042  O   HIS   137     -33.617   5.286 -18.122  1.00114.66           O  
ATOM   1043  N   ARG   138     -31.514   5.091 -17.321  1.00233.40           N  
ATOM   1044  CA  ARG   138     -31.266   6.472 -16.961  1.00233.40           C  
ATOM   1045  CB  ARG   138     -30.772   6.695 -15.521  1.00233.40           C  
ATOM   1046  CG  ARG   138     -29.445   6.054 -15.146  1.00233.40           C  
ATOM   1047  CD  ARG   138     -28.874   6.667 -13.867  1.00233.40           C  
ATOM   1048  NE  ARG   138     -29.781   6.309 -12.745  1.00233.40           N  
ATOM   1049  CZ  ARG   138     -29.613   5.119 -12.099  1.00233.40           C  
ATOM   1050  NH1 ARG   138     -28.647   4.248 -12.516  1.00233.40           N  
ATOM   1051  NH2 ARG   138     -30.409   4.806 -11.036  1.00233.40           N  
ATOM   1052  C   ARG   138     -30.437   7.318 -17.906  1.00233.40           C  
ATOM   1053  O   ARG   138     -30.229   8.498 -17.619  1.00233.40           O  
ATOM   1054  N   CYS   139     -29.812   6.744 -18.954  1.00 74.88           N  
ATOM   1055  CA  CYS   139     -28.896   7.510 -19.773  1.00 74.88           C  
ATOM   1056  CB  CYS   139     -27.967   6.587 -20.587  1.00 74.88           C  
ATOM   1057  SG  CYS   139     -26.746   7.462 -21.611  1.00 74.88           S  
ATOM   1058  C   CYS   139     -29.642   8.399 -20.737  1.00 74.88           C  
ATOM   1059  O   CYS   139     -30.146   7.934 -21.758  1.00 74.88           O  
ATOM   1060  N   CYS   140     -29.694   9.725 -20.452  1.00 63.01           N  
ATOM   1061  CA  CYS   140     -30.387  10.677 -21.285  1.00 63.01           C  
ATOM   1062  CB  CYS   140     -30.599  12.042 -20.602  1.00 63.01           C  
ATOM   1063  SG  CYS   140     -31.537  11.888 -19.053  1.00 63.01           S  
ATOM   1064  C   CYS   140     -29.563  10.924 -22.508  1.00 63.01           C  
ATOM   1065  O   CYS   140     -28.346  11.071 -22.419  1.00 63.01           O  
ATOM   1066  N   CYS   141     -30.195  11.002 -23.699  1.00 72.82           N  
ATOM   1067  CA  CYS   141     -29.334  11.150 -24.835  1.00 72.82           C  
ATOM   1068  CB  CYS   141     -28.904   9.802 -25.439  1.00 72.82           C  
ATOM   1069  SG  CYS   141     -30.299   8.848 -26.120  1.00 72.82           S  
ATOM   1070  C   CYS   141     -30.001  11.887 -25.940  1.00 72.82           C  
ATOM   1071  O   CYS   141     -31.226  11.968 -26.024  1.00 72.82           O  
ATOM   1072  N   VAL   142     -29.160  12.478 -26.813  1.00186.52           N  
ATOM   1073  CA  VAL   142     -29.658  13.046 -28.021  1.00186.52           C  
ATOM   1074  CB  VAL   142     -29.225  14.475 -28.218  1.00186.52           C  
ATOM   1075  CG1 VAL   142     -29.887  15.297 -27.105  1.00186.52           C  
ATOM   1076  CG2 VAL   142     -27.700  14.595 -28.143  1.00186.52           C  
ATOM   1077  C   VAL   142     -29.153  12.147 -29.103  1.00186.52           C  
ATOM   1078  O   VAL   142     -28.108  12.389 -29.709  1.00186.52           O  
ATOM   1079  N   ALA   143     -29.901  11.053 -29.366  1.00219.64           N  
ATOM   1080  CA  ALA   143     -29.436  10.150 -30.374  1.00219.64           C  
ATOM   1081  CB  ALA   143     -29.267  10.815 -31.750  1.00219.64           C  
ATOM   1082  C   ALA   143     -28.094   9.667 -29.894  1.00219.64           C  
ATOM   1083  O   ALA   143     -27.894   9.429 -28.708  1.00219.64           O  
ATOM   1084  N   ASP   144     -27.186   9.385 -30.845  1.00245.25           N  
ATOM   1085  CA  ASP   144     -25.803   9.018 -30.641  1.00245.25           C  
ATOM   1086  CB  ASP   144     -25.181   8.229 -31.809  1.00245.25           C  
ATOM   1087  CG  ASP   144     -25.621   6.781 -31.728  1.00245.25           C  
ATOM   1088  OD1 ASP   144     -26.295   6.433 -30.724  1.00245.25           O  
ATOM   1089  OD2 ASP   144     -25.282   5.999 -32.658  1.00245.25           O  
ATOM   1090  C   ASP   144     -24.880  10.198 -30.449  1.00245.25           C  
ATOM   1091  O   ASP   144     -23.681   9.995 -30.321  1.00245.25           O  
ATOM   1092  N   ARG   145     -25.399  11.419 -30.670  1.00195.40           N  
ATOM   1093  CA  ARG   145     -24.837  12.752 -30.694  1.00195.40           C  
ATOM   1094  CB  ARG   145     -25.666  13.680 -31.585  1.00195.40           C  
ATOM   1095  CG  ARG   145     -25.574  13.302 -33.060  1.00195.40           C  
ATOM   1096  CD  ARG   145     -26.517  14.110 -33.948  1.00195.40           C  
ATOM   1097  NE  ARG   145     -26.270  13.689 -35.352  1.00195.40           N  
ATOM   1098  CZ  ARG   145     -27.242  13.031 -36.051  1.00195.40           C  
ATOM   1099  NH1 ARG   145     -28.438  12.747 -35.462  1.00195.40           N  
ATOM   1100  NH2 ARG   145     -27.004  12.648 -37.339  1.00195.40           N  
ATOM   1101  C   ARG   145     -24.682  13.474 -29.379  1.00195.40           C  
ATOM   1102  O   ARG   145     -24.356  14.654 -29.410  1.00195.40           O  
ATOM   1103  N   THR   146     -24.983  12.879 -28.211  1.00161.30           N  
ATOM   1104  CA  THR   146     -25.167  13.643 -26.998  1.00161.30           C  
ATOM   1105  CB  THR   146     -25.373  12.753 -25.799  1.00161.30           C  
ATOM   1106  OG1 THR   146     -25.918  13.497 -24.721  1.00161.30           O  
ATOM   1107  CG2 THR   146     -24.031  12.132 -25.386  1.00161.30           C  
ATOM   1108  C   THR   146     -24.074  14.646 -26.688  1.00161.30           C  
ATOM   1109  O   THR   146     -24.382  15.782 -26.329  1.00161.30           O  
ATOM   1110  N   GLY   147     -22.784  14.292 -26.809  1.00 37.14           N  
ATOM   1111  CA  GLY   147     -21.711  15.200 -26.485  1.00 37.14           C  
ATOM   1112  C   GLY   147     -21.728  16.406 -27.379  1.00 37.14           C  
ATOM   1113  O   GLY   147     -21.462  17.524 -26.936  1.00 37.14           O  
ATOM   1114  N   HIS   148     -22.017  16.197 -28.673  1.00 70.92           N  
ATOM   1115  CA  HIS   148     -22.059  17.230 -29.667  1.00 70.92           C  
ATOM   1116  ND1 HIS   148     -23.965  18.025 -32.552  1.00 70.92           N  
ATOM   1117  CG  HIS   148     -22.723  17.599 -32.146  1.00 70.92           C  
ATOM   1118  CB  HIS   148     -22.497  16.629 -31.020  1.00 70.92           C  
ATOM   1119  NE2 HIS   148     -22.489  19.003 -33.895  1.00 70.92           N  
ATOM   1120  CD2 HIS   148     -21.828  18.206 -32.972  1.00 70.92           C  
ATOM   1121  CE1 HIS   148     -23.767  18.863 -33.603  1.00 70.92           C  
ATOM   1122  C   HIS   148     -23.084  18.246 -29.265  1.00 70.92           C  
ATOM   1123  O   HIS   148     -22.814  19.445 -29.250  1.00 70.92           O  
ATOM   1124  N   SER   149     -24.294  17.780 -28.914  1.00 86.60           N  
ATOM   1125  CA  SER   149     -25.377  18.655 -28.563  1.00 86.60           C  
ATOM   1126  CB  SER   149     -26.717  17.915 -28.411  1.00 86.60           C  
ATOM   1127  OG  SER   149     -27.721  18.820 -27.972  1.00 86.60           O  
ATOM   1128  C   SER   149     -25.093  19.350 -27.266  1.00 86.60           C  
ATOM   1129  O   SER   149     -25.404  20.529 -27.108  1.00 86.60           O  
ATOM   1130  N   LEU   150     -24.484  18.635 -26.303  1.00 76.10           N  
ATOM   1131  CA  LEU   150     -24.206  19.192 -25.011  1.00 76.10           C  
ATOM   1132  CB  LEU   150     -23.455  18.210 -24.091  1.00 76.10           C  
ATOM   1133  CG  LEU   150     -23.123  18.783 -22.697  1.00 76.10           C  
ATOM   1134  CD1 LEU   150     -24.380  18.945 -21.828  1.00 76.10           C  
ATOM   1135  CD2 LEU   150     -22.012  17.980 -22.005  1.00 76.10           C  
ATOM   1136  C   LEU   150     -23.290  20.365 -25.165  1.00 76.10           C  
ATOM   1137  O   LEU   150     -23.527  21.424 -24.587  1.00 76.10           O  
ATOM   1138  N   LEU   151     -22.216  20.192 -25.957  1.00 63.68           N  
ATOM   1139  CA  LEU   151     -21.196  21.188 -26.136  1.00 63.68           C  
ATOM   1140  CB  LEU   151     -20.021  20.643 -26.959  1.00 63.68           C  
ATOM   1141  CG  LEU   151     -18.866  21.631 -27.162  1.00 63.68           C  
ATOM   1142  CD1 LEU   151     -18.276  22.057 -25.810  1.00 63.68           C  
ATOM   1143  CD2 LEU   151     -17.800  21.028 -28.090  1.00 63.68           C  
ATOM   1144  C   LEU   151     -21.745  22.386 -26.842  1.00 63.68           C  
ATOM   1145  O   LEU   151     -21.475  23.520 -26.450  1.00 63.68           O  
ATOM   1146  N   HIS   152     -22.527  22.160 -27.914  1.00 67.61           N  
ATOM   1147  CA  HIS   152     -23.083  23.236 -28.683  1.00 67.61           C  
ATOM   1148  ND1 HIS   152     -22.526  23.552 -31.937  1.00 67.61           N  
ATOM   1149  CG  HIS   152     -22.932  22.540 -31.097  1.00 67.61           C  
ATOM   1150  CB  HIS   152     -23.837  22.760 -29.931  1.00 67.61           C  
ATOM   1151  NE2 HIS   152     -21.566  21.689 -32.672  1.00 67.61           N  
ATOM   1152  CD2 HIS   152     -22.336  21.408 -31.558  1.00 67.61           C  
ATOM   1153  CE1 HIS   152     -21.713  22.989 -32.861  1.00 67.61           C  
ATOM   1154  C   HIS   152     -24.065  24.011 -27.867  1.00 67.61           C  
ATOM   1155  O   HIS   152     -24.107  25.237 -27.947  1.00 67.61           O  
ATOM   1156  N   THR   153     -24.914  23.320 -27.083  1.00119.58           N  
ATOM   1157  CA  THR   153     -25.884  24.052 -26.321  1.00119.58           C  
ATOM   1158  CB  THR   153     -26.936  23.199 -25.659  1.00119.58           C  
ATOM   1159  OG1 THR   153     -26.338  22.186 -24.868  1.00119.58           O  
ATOM   1160  CG2 THR   153     -27.851  22.588 -26.730  1.00119.58           C  
ATOM   1161  C   THR   153     -25.194  24.889 -25.287  1.00119.58           C  
ATOM   1162  O   THR   153     -25.545  26.053 -25.099  1.00119.58           O  
ATOM   1163  N   LEU   154     -24.178  24.336 -24.595  1.00 54.13           N  
ATOM   1164  CA  LEU   154     -23.496  25.104 -23.589  1.00 54.13           C  
ATOM   1165  CB  LEU   154     -22.413  24.318 -22.822  1.00 54.13           C  
ATOM   1166  CG  LEU   154     -22.981  23.268 -21.850  1.00 54.13           C  
ATOM   1167  CD1 LEU   154     -21.861  22.584 -21.046  1.00 54.13           C  
ATOM   1168  CD2 LEU   154     -24.068  23.882 -20.953  1.00 54.13           C  
ATOM   1169  C   LEU   154     -22.830  26.274 -24.234  1.00 54.13           C  
ATOM   1170  O   LEU   154     -22.851  27.384 -23.705  1.00 54.13           O  
ATOM   1171  N   TYR   155     -22.220  26.054 -25.410  1.00 74.61           N  
ATOM   1172  CA  TYR   155     -21.517  27.096 -26.096  1.00 74.61           C  
ATOM   1173  CB  TYR   155     -20.844  26.561 -27.369  1.00 74.61           C  
ATOM   1174  CG  TYR   155     -20.264  27.713 -28.101  1.00 74.61           C  
ATOM   1175  CD1 TYR   155     -19.189  28.399 -27.584  1.00 74.61           C  
ATOM   1176  CD2 TYR   155     -20.782  28.085 -29.319  1.00 74.61           C  
ATOM   1177  CE1 TYR   155     -18.656  29.463 -28.267  1.00 74.61           C  
ATOM   1178  CE2 TYR   155     -20.253  29.149 -30.006  1.00 74.61           C  
ATOM   1179  CZ  TYR   155     -19.191  29.838 -29.476  1.00 74.61           C  
ATOM   1180  OH  TYR   155     -18.651  30.931 -30.183  1.00 74.61           O  
ATOM   1181  C   TYR   155     -22.480  28.182 -26.470  1.00 74.61           C  
ATOM   1182  O   TYR   155     -22.206  29.361 -26.256  1.00 74.61           O  
ATOM   1183  N   GLY   156     -23.657  27.818 -27.010  1.00 21.10           N  
ATOM   1184  CA  GLY   156     -24.603  28.813 -27.431  1.00 21.10           C  
ATOM   1185  C   GLY   156     -25.025  29.622 -26.242  1.00 21.10           C  
ATOM   1186  O   GLY   156     -25.222  30.831 -26.343  1.00 21.10           O  
ATOM   1187  N   ARG   157     -25.192  28.957 -25.087  1.00137.07           N  
ATOM   1188  CA  ARG   157     -25.643  29.565 -23.867  1.00137.07           C  
ATOM   1189  CB  ARG   157     -25.836  28.497 -22.775  1.00137.07           C  
ATOM   1190  CG  ARG   157     -26.883  28.825 -21.709  1.00137.07           C  
ATOM   1191  CD  ARG   157     -26.595  30.071 -20.880  1.00137.07           C  
ATOM   1192  NE  ARG   157     -27.532  30.061 -19.725  1.00137.07           N  
ATOM   1193  CZ  ARG   157     -28.828  30.457 -19.884  1.00137.07           C  
ATOM   1194  NH1 ARG   157     -29.316  30.738 -21.128  1.00137.07           N  
ATOM   1195  NH2 ARG   157     -29.638  30.582 -18.792  1.00137.07           N  
ATOM   1196  C   ARG   157     -24.619  30.566 -23.396  1.00137.07           C  
ATOM   1197  O   ARG   157     -24.970  31.637 -22.899  1.00137.07           O  
ATOM   1198  N   SER   158     -23.317  30.248 -23.561  1.00 53.93           N  
ATOM   1199  CA  SER   158     -22.243  31.080 -23.078  1.00 53.93           C  
ATOM   1200  CB  SER   158     -20.846  30.455 -23.246  1.00 53.93           C  
ATOM   1201  OG  SER   158     -20.494  30.376 -24.618  1.00 53.93           O  
ATOM   1202  C   SER   158     -22.232  32.407 -23.788  1.00 53.93           C  
ATOM   1203  O   SER   158     -21.693  33.376 -23.257  1.00 53.93           O  
ATOM   1204  N   LEU   159     -22.839  32.494 -24.991  1.00118.75           N  
ATOM   1205  CA  LEU   159     -22.869  33.708 -25.775  1.00118.75           C  
ATOM   1206  CB  LEU   159     -23.621  33.603 -27.123  1.00118.75           C  
ATOM   1207  CG  LEU   159     -22.862  32.917 -28.275  1.00118.75           C  
ATOM   1208  CD1 LEU   159     -21.593  33.700 -28.643  1.00118.75           C  
ATOM   1209  CD2 LEU   159     -22.600  31.435 -28.001  1.00118.75           C  
ATOM   1210  C   LEU   159     -23.582  34.802 -25.035  1.00118.75           C  
ATOM   1211  O   LEU   159     -23.296  35.980 -25.242  1.00118.75           O  
ATOM   1212  N   ARG   160     -24.559  34.445 -24.186  1.00179.89           N  
ATOM   1213  CA  ARG   160     -25.365  35.409 -23.493  1.00179.89           C  
ATOM   1214  CB  ARG   160     -26.561  34.818 -22.732  1.00179.89           C  
ATOM   1215  CG  ARG   160     -27.662  34.229 -23.615  1.00179.89           C  
ATOM   1216  CD  ARG   160     -29.009  34.207 -22.893  1.00179.89           C  
ATOM   1217  NE  ARG   160     -28.712  34.021 -21.446  1.00179.89           N  
ATOM   1218  CZ  ARG   160     -28.621  35.114 -20.633  1.00179.89           C  
ATOM   1219  NH1 ARG   160     -28.890  36.357 -21.130  1.00179.89           N  
ATOM   1220  NH2 ARG   160     -28.282  34.965 -19.318  1.00179.89           N  
ATOM   1221  C   ARG   160     -24.560  36.210 -22.508  1.00179.89           C  
ATOM   1222  O   ARG   160     -24.985  37.295 -22.117  1.00179.89           O  
ATOM   1223  N   TYR   161     -23.394  35.709 -22.058  1.00175.03           N  
ATOM   1224  CA  TYR   161     -22.696  36.371 -20.990  1.00175.03           C  
ATOM   1225  CB  TYR   161     -22.181  35.404 -19.926  1.00175.03           C  
ATOM   1226  CG  TYR   161     -23.351  34.632 -19.441  1.00175.03           C  
ATOM   1227  CD1 TYR   161     -24.172  35.149 -18.468  1.00175.03           C  
ATOM   1228  CD2 TYR   161     -23.634  33.400 -19.981  1.00175.03           C  
ATOM   1229  CE1 TYR   161     -25.254  34.429 -18.024  1.00175.03           C  
ATOM   1230  CE2 TYR   161     -24.715  32.677 -19.542  1.00175.03           C  
ATOM   1231  CZ  TYR   161     -25.522  33.191 -18.559  1.00175.03           C  
ATOM   1232  OH  TYR   161     -26.628  32.441 -18.111  1.00175.03           O  
ATOM   1233  C   TYR   161     -21.470  37.077 -21.493  1.00175.03           C  
ATOM   1234  O   TYR   161     -21.024  36.899 -22.622  1.00175.03           O  
ATOM   1235  N   ASP   162     -20.941  37.933 -20.600  1.00 93.97           N  
ATOM   1236  CA  ASP   162     -19.828  38.836 -20.693  1.00 93.97           C  
ATOM   1237  CB  ASP   162     -19.807  39.876 -19.557  1.00 93.97           C  
ATOM   1238  CG  ASP   162     -19.639  39.146 -18.229  1.00 93.97           C  
ATOM   1239  OD1 ASP   162     -19.974  37.933 -18.167  1.00 93.97           O  
ATOM   1240  OD2 ASP   162     -19.174  39.789 -17.251  1.00 93.97           O  
ATOM   1241  C   ASP   162     -18.493  38.143 -20.691  1.00 93.97           C  
ATOM   1242  O   ASP   162     -17.471  38.819 -20.776  1.00 93.97           O  
ATOM   1243  N   THR   163     -18.444  36.812 -20.489  1.00 73.60           N  
ATOM   1244  CA  THR   163     -17.209  36.068 -20.388  1.00 73.60           C  
ATOM   1245  CB  THR   163     -17.425  34.594 -20.582  1.00 73.60           C  
ATOM   1246  OG1 THR   163     -18.420  34.112 -19.694  1.00 73.60           O  
ATOM   1247  CG2 THR   163     -16.103  33.868 -20.305  1.00 73.60           C  
ATOM   1248  C   THR   163     -16.257  36.473 -21.480  1.00 73.60           C  
ATOM   1249  O   THR   163     -16.648  36.605 -22.638  1.00 73.60           O  
ATOM   1250  N   SER   164     -14.962  36.680 -21.131  1.00 58.94           N  
ATOM   1251  CA  SER   164     -13.974  37.049 -22.113  1.00 58.94           C  
ATOM   1252  CB  SER   164     -12.910  38.025 -21.576  1.00 58.94           C  
ATOM   1253  OG  SER   164     -13.482  39.303 -21.344  1.00 58.94           O  
ATOM   1254  C   SER   164     -13.247  35.798 -22.517  1.00 58.94           C  
ATOM   1255  O   SER   164     -12.628  35.134 -21.688  1.00 58.94           O  
ATOM   1256  N   TYR   165     -13.285  35.453 -23.820  1.00 77.34           N  
ATOM   1257  CA  TYR   165     -12.680  34.229 -24.276  1.00 77.34           C  
ATOM   1258  CB  TYR   165     -13.502  33.466 -25.333  1.00 77.34           C  
ATOM   1259  CG  TYR   165     -14.655  32.801 -24.669  1.00 77.34           C  
ATOM   1260  CD1 TYR   165     -15.761  33.524 -24.292  1.00 77.34           C  
ATOM   1261  CD2 TYR   165     -14.632  31.443 -24.439  1.00 77.34           C  
ATOM   1262  CE1 TYR   165     -16.824  32.906 -23.680  1.00 77.34           C  
ATOM   1263  CE2 TYR   165     -15.692  30.817 -23.828  1.00 77.34           C  
ATOM   1264  CZ  TYR   165     -16.789  31.551 -23.449  1.00 77.34           C  
ATOM   1265  OH  TYR   165     -17.882  30.921 -22.821  1.00 77.34           O  
ATOM   1266  C   TYR   165     -11.355  34.490 -24.922  1.00 77.34           C  
ATOM   1267  O   TYR   165     -11.219  35.378 -25.763  1.00 77.34           O  
ATOM   1268  N   PHE   166     -10.332  33.715 -24.505  1.00 88.05           N  
ATOM   1269  CA  PHE   166      -9.055  33.756 -25.154  1.00 88.05           C  
ATOM   1270  CB  PHE   166      -7.865  33.824 -24.186  1.00 88.05           C  
ATOM   1271  CG  PHE   166      -7.867  35.183 -23.582  1.00 88.05           C  
ATOM   1272  CD1 PHE   166      -8.620  35.454 -22.465  1.00 88.05           C  
ATOM   1273  CD2 PHE   166      -7.117  36.189 -24.145  1.00 88.05           C  
ATOM   1274  CE1 PHE   166      -8.620  36.711 -21.913  1.00 88.05           C  
ATOM   1275  CE2 PHE   166      -7.112  37.448 -23.598  1.00 88.05           C  
ATOM   1276  CZ  PHE   166      -7.867  37.711 -22.481  1.00 88.05           C  
ATOM   1277  C   PHE   166      -8.942  32.458 -25.885  1.00 88.05           C  
ATOM   1278  O   PHE   166      -8.444  31.466 -25.352  1.00 88.05           O  
ATOM   1279  N   VAL   167      -9.392  32.450 -27.152  1.00131.88           N  
ATOM   1280  CA  VAL   167      -9.397  31.258 -27.942  1.00131.88           C  
ATOM   1281  CB  VAL   167     -10.499  31.249 -28.963  1.00131.88           C  
ATOM   1282  CG1 VAL   167     -11.824  30.998 -28.226  1.00131.88           C  
ATOM   1283  CG2 VAL   167     -10.512  32.614 -29.667  1.00131.88           C  
ATOM   1284  C   VAL   167      -8.066  31.064 -28.589  1.00131.88           C  
ATOM   1285  O   VAL   167      -7.412  32.015 -29.012  1.00131.88           O  
ATOM   1286  N   GLU   168      -7.658  29.783 -28.697  1.00 77.54           N  
ATOM   1287  CA  GLU   168      -6.393  29.396 -29.260  1.00 77.54           C  
ATOM   1288  CB  GLU   168      -6.249  29.826 -30.734  1.00 77.54           C  
ATOM   1289  CG  GLU   168      -7.300  29.173 -31.637  1.00 77.54           C  
ATOM   1290  CD  GLU   168      -7.170  29.696 -33.061  1.00 77.54           C  
ATOM   1291  OE1 GLU   168      -7.169  30.943 -33.254  1.00 77.54           O  
ATOM   1292  OE2 GLU   168      -7.078  28.843 -33.986  1.00 77.54           O  
ATOM   1293  C   GLU   168      -5.247  29.963 -28.461  1.00 77.54           C  
ATOM   1294  O   GLU   168      -4.284  30.486 -29.021  1.00 77.54           O  
ATOM   1295  N   TYR   169      -5.330  29.861 -27.116  1.00 81.62           N  
ATOM   1296  CA  TYR   169      -4.268  30.246 -26.217  1.00 81.62           C  
ATOM   1297  CB  TYR   169      -4.693  31.235 -25.118  1.00 81.62           C  
ATOM   1298  CG  TYR   169      -4.780  32.612 -25.680  1.00 81.62           C  
ATOM   1299  CD1 TYR   169      -5.776  32.978 -26.560  1.00 81.62           C  
ATOM   1300  CD2 TYR   169      -3.861  33.554 -25.288  1.00 81.62           C  
ATOM   1301  CE1 TYR   169      -5.827  34.263 -27.053  1.00 81.62           C  
ATOM   1302  CE2 TYR   169      -3.907  34.837 -25.778  1.00 81.62           C  
ATOM   1303  CZ  TYR   169      -4.893  35.194 -26.666  1.00 81.62           C  
ATOM   1304  OH  TYR   169      -4.941  36.512 -27.169  1.00 81.62           O  
ATOM   1305  C   TYR   169      -3.859  28.984 -25.512  1.00 81.62           C  
ATOM   1306  O   TYR   169      -4.710  28.198 -25.099  1.00 81.62           O  
ATOM   1307  N   PHE   170      -2.537  28.756 -25.358  1.00 89.35           N  
ATOM   1308  CA  PHE   170      -2.030  27.544 -24.766  1.00 89.35           C  
ATOM   1309  CB  PHE   170      -0.864  27.000 -25.625  1.00 89.35           C  
ATOM   1310  CG  PHE   170      -0.318  25.693 -25.156  1.00 89.35           C  
ATOM   1311  CD1 PHE   170      -0.854  24.508 -25.608  1.00 89.35           C  
ATOM   1312  CD2 PHE   170       0.748  25.656 -24.288  1.00 89.35           C  
ATOM   1313  CE1 PHE   170      -0.342  23.303 -25.187  1.00 89.35           C  
ATOM   1314  CE2 PHE   170       1.262  24.453 -23.863  1.00 89.35           C  
ATOM   1315  CZ  PHE   170       0.718  23.275 -24.312  1.00 89.35           C  
ATOM   1316  C   PHE   170      -1.504  27.879 -23.389  1.00 89.35           C  
ATOM   1317  O   PHE   170      -0.524  28.611 -23.265  1.00 89.35           O  
ATOM   1318  N   ALA   171      -2.144  27.352 -22.314  1.00 65.13           N  
ATOM   1319  CA  ALA   171      -1.707  27.650 -20.970  1.00 65.13           C  
ATOM   1320  CB  ALA   171      -2.766  27.323 -19.895  1.00 65.13           C  
ATOM   1321  C   ALA   171      -0.455  26.869 -20.664  1.00 65.13           C  
ATOM   1322  O   ALA   171      -0.418  25.651 -20.836  1.00 65.13           O  
ATOM   1323  N   LEU   172       0.641  27.580 -20.307  1.00109.05           N  
ATOM   1324  CA  LEU   172       1.893  26.967 -19.934  1.00109.05           C  
ATOM   1325  CB  LEU   172       3.121  27.840 -20.241  1.00109.05           C  
ATOM   1326  CG  LEU   172       3.440  27.916 -21.745  1.00109.05           C  
ATOM   1327  CD1 LEU   172       4.754  28.675 -21.983  1.00109.05           C  
ATOM   1328  CD2 LEU   172       3.446  26.522 -22.395  1.00109.05           C  
ATOM   1329  C   LEU   172       2.001  26.508 -18.504  1.00109.05           C  
ATOM   1330  O   LEU   172       2.388  25.368 -18.249  1.00109.05           O  
ATOM   1331  N   ASP   173       1.663  27.382 -17.528  1.00 89.93           N  
ATOM   1332  CA  ASP   173       1.892  27.053 -16.142  1.00 89.93           C  
ATOM   1333  CB  ASP   173       3.312  27.408 -15.664  1.00 89.93           C  
ATOM   1334  CG  ASP   173       4.301  26.391 -16.205  1.00 89.93           C  
ATOM   1335  OD1 ASP   173       4.245  25.224 -15.738  1.00 89.93           O  
ATOM   1336  OD2 ASP   173       5.121  26.766 -17.083  1.00 89.93           O  
ATOM   1337  C   ASP   173       0.981  27.866 -15.274  1.00 89.93           C  
ATOM   1338  O   ASP   173       0.363  28.836 -15.712  1.00 89.93           O  
ATOM   1339  N   LEU   174       0.868  27.446 -13.999  1.00 80.07           N  
ATOM   1340  CA  LEU   174       0.093  28.124 -12.996  1.00 80.07           C  
ATOM   1341  CB  LEU   174      -0.278  27.184 -11.841  1.00 80.07           C  
ATOM   1342  CG  LEU   174      -1.229  26.047 -12.249  1.00 80.07           C  
ATOM   1343  CD1 LEU   174      -1.342  24.996 -11.137  1.00 80.07           C  
ATOM   1344  CD2 LEU   174      -2.608  26.591 -12.655  1.00 80.07           C  
ATOM   1345  C   LEU   174       0.955  29.203 -12.403  1.00 80.07           C  
ATOM   1346  O   LEU   174       2.165  29.035 -12.266  1.00 80.07           O  
ATOM   1347  N   LEU   175       0.355  30.349 -12.026  1.00 71.63           N  
ATOM   1348  CA  LEU   175       1.122  31.374 -11.372  1.00 71.63           C  
ATOM   1349  CB  LEU   175       0.638  32.795 -11.695  1.00 71.63           C  
ATOM   1350  CG  LEU   175       0.870  33.206 -13.161  1.00 71.63           C  
ATOM   1351  CD1 LEU   175       0.358  34.630 -13.427  1.00 71.63           C  
ATOM   1352  CD2 LEU   175       2.345  33.039 -13.559  1.00 71.63           C  
ATOM   1353  C   LEU   175       0.928  31.164  -9.901  1.00 71.63           C  
ATOM   1354  O   LEU   175      -0.098  31.544  -9.339  1.00 71.63           O  
ATOM   1355  N   MET   176       1.933  30.581  -9.221  1.00 83.16           N  
ATOM   1356  CA  MET   176       1.726  30.256  -7.833  1.00 83.16           C  
ATOM   1357  CB  MET   176       2.049  28.793  -7.499  1.00 83.16           C  
ATOM   1358  CG  MET   176       1.188  27.810  -8.291  1.00 83.16           C  
ATOM   1359  SD  MET   176      -0.558  27.734  -7.795  1.00 83.16           S  
ATOM   1360  CE  MET   176      -0.334  26.229  -6.808  1.00 83.16           C  
ATOM   1361  C   MET   176       2.606  31.106  -6.971  1.00 83.16           C  
ATOM   1362  O   MET   176       3.745  31.408  -7.316  1.00 83.16           O  
ATOM   1363  N   GLU   177       2.064  31.546  -5.820  1.00101.00           N  
ATOM   1364  CA  GLU   177       2.852  32.290  -4.882  1.00101.00           C  
ATOM   1365  CB  GLU   177       2.578  33.806  -4.900  1.00101.00           C  
ATOM   1366  CG  GLU   177       3.637  34.607  -4.135  1.00101.00           C  
ATOM   1367  CD  GLU   177       3.667  36.036  -4.669  1.00101.00           C  
ATOM   1368  OE1 GLU   177       3.010  36.302  -5.710  1.00101.00           O  
ATOM   1369  OE2 GLU   177       4.364  36.882  -4.047  1.00101.00           O  
ATOM   1370  C   GLU   177       2.504  31.743  -3.546  1.00101.00           C  
ATOM   1371  O   GLU   177       1.333  31.711  -3.169  1.00101.00           O  
ATOM   1372  N   ASN   178       3.521  31.314  -2.779  1.00167.14           N  
ATOM   1373  CA  ASN   178       3.177  30.618  -1.583  1.00167.14           C  
ATOM   1374  CB  ASN   178       2.279  31.409  -0.605  1.00167.14           C  
ATOM   1375  CG  ASN   178       3.095  32.501   0.089  1.00167.14           C  
ATOM   1376  OD1 ASN   178       4.320  32.426   0.181  1.00167.14           O  
ATOM   1377  ND2 ASN   178       2.391  33.538   0.614  1.00167.14           N  
ATOM   1378  C   ASN   178       2.429  29.429  -2.111  1.00167.14           C  
ATOM   1379  O   ASN   178       2.638  28.985  -3.233  1.00167.14           O  
ATOM   1380  N   GLY   179       1.569  28.840  -1.291  1.00146.39           N  
ATOM   1381  CA  GLY   179       0.740  27.722  -1.627  1.00146.39           C  
ATOM   1382  C   GLY   179      -0.369  28.101  -2.576  1.00146.39           C  
ATOM   1383  O   GLY   179      -1.092  27.221  -3.034  1.00146.39           O  
ATOM   1384  N   GLU   180      -0.619  29.413  -2.782  1.00120.12           N  
ATOM   1385  CA  GLU   180      -1.797  29.910  -3.465  1.00120.12           C  
ATOM   1386  CB  GLU   180      -2.231  31.233  -2.820  1.00120.12           C  
ATOM   1387  CG  GLU   180      -2.575  31.047  -1.340  1.00120.12           C  
ATOM   1388  CD  GLU   180      -2.375  32.383  -0.648  1.00120.12           C  
ATOM   1389  OE1 GLU   180      -1.739  33.273  -1.270  1.00120.12           O  
ATOM   1390  OE2 GLU   180      -2.837  32.527   0.515  1.00120.12           O  
ATOM   1391  C   GLU   180      -1.641  30.133  -4.953  1.00120.12           C  
ATOM   1392  O   GLU   180      -0.574  30.489  -5.450  1.00120.12           O  
ATOM   1393  N   CYS   181      -2.761  29.938  -5.705  1.00 68.18           N  
ATOM   1394  CA  CYS   181      -2.807  30.084  -7.139  1.00 68.18           C  
ATOM   1395  CB  CYS   181      -3.788  29.094  -7.797  1.00 68.18           C  
ATOM   1396  SG  CYS   181      -3.830  29.235  -9.607  1.00 68.18           S  
ATOM   1397  C   CYS   181      -3.290  31.471  -7.483  1.00 68.18           C  
ATOM   1398  O   CYS   181      -4.377  31.881  -7.085  1.00 68.18           O  
ATOM   1399  N   ARG   182      -2.409  32.257  -8.136  1.00207.65           N  
ATOM   1400  CA  ARG   182      -2.583  33.597  -8.634  1.00207.65           C  
ATOM   1401  CB  ARG   182      -1.255  34.351  -8.744  1.00207.65           C  
ATOM   1402  CG  ARG   182      -0.558  34.571  -7.403  1.00207.65           C  
ATOM   1403  CD  ARG   182      -1.506  35.007  -6.287  1.00207.65           C  
ATOM   1404  NE  ARG   182      -0.689  35.718  -5.267  1.00207.65           N  
ATOM   1405  CZ  ARG   182      -1.164  35.932  -4.006  1.00207.65           C  
ATOM   1406  NH1 ARG   182      -2.284  35.286  -3.567  1.00207.65           N  
ATOM   1407  NH2 ARG   182      -0.516  36.807  -3.184  1.00207.65           N  
ATOM   1408  C   ARG   182      -3.195  33.681 -10.000  1.00207.65           C  
ATOM   1409  O   ARG   182      -3.688  34.741 -10.379  1.00207.65           O  
ATOM   1410  N   GLY   183      -3.069  32.632 -10.838  1.00 44.62           N  
ATOM   1411  CA  GLY   183      -3.569  32.762 -12.179  1.00 44.62           C  
ATOM   1412  C   GLY   183      -2.778  31.855 -13.076  1.00 44.62           C  
ATOM   1413  O   GLY   183      -2.258  30.831 -12.637  1.00 44.62           O  
ATOM   1414  N   VAL   184      -2.679  32.213 -14.375  1.00128.84           N  
ATOM   1415  CA  VAL   184      -2.018  31.349 -15.315  1.00128.84           C  
ATOM   1416  CB  VAL   184      -3.015  30.442 -15.984  1.00128.84           C  
ATOM   1417  CG1 VAL   184      -4.198  31.285 -16.474  1.00128.84           C  
ATOM   1418  CG2 VAL   184      -2.331  29.669 -17.113  1.00128.84           C  
ATOM   1419  C   VAL   184      -1.296  32.161 -16.351  1.00128.84           C  
ATOM   1420  O   VAL   184      -1.659  33.300 -16.641  1.00128.84           O  
ATOM   1421  N   ILE   185      -0.219  31.578 -16.930  1.00 68.26           N  
ATOM   1422  CA  ILE   185       0.524  32.236 -17.970  1.00 68.26           C  
ATOM   1423  CB  ILE   185       1.998  32.373 -17.698  1.00 68.26           C  
ATOM   1424  CG1 ILE   185       2.632  33.375 -18.682  1.00 68.26           C  
ATOM   1425  CG2 ILE   185       2.631  30.975 -17.737  1.00 68.26           C  
ATOM   1426  CD1 ILE   185       4.037  33.824 -18.283  1.00 68.26           C  
ATOM   1427  C   ILE   185       0.331  31.421 -19.212  1.00 68.26           C  
ATOM   1428  O   ILE   185       0.367  30.190 -19.170  1.00 68.26           O  
ATOM   1429  N   ALA   186       0.090  32.093 -20.358  1.00 50.41           N  
ATOM   1430  CA  ALA   186      -0.215  31.347 -21.547  1.00 50.41           C  
ATOM   1431  CB  ALA   186      -1.727  31.225 -21.808  1.00 50.41           C  
ATOM   1432  C   ALA   186       0.393  31.977 -22.764  1.00 50.41           C  
ATOM   1433  O   ALA   186       0.779  33.144 -22.777  1.00 50.41           O  
ATOM   1434  N   LEU   187       0.486  31.161 -23.833  1.00 71.26           N  
ATOM   1435  CA  LEU   187       1.030  31.532 -25.106  1.00 71.26           C  
ATOM   1436  CB  LEU   187       1.872  30.378 -25.685  1.00 71.26           C  
ATOM   1437  CG  LEU   187       2.444  30.612 -27.095  1.00 71.26           C  
ATOM   1438  CD1 LEU   187       3.424  31.794 -27.136  1.00 71.26           C  
ATOM   1439  CD2 LEU   187       3.055  29.316 -27.650  1.00 71.26           C  
ATOM   1440  C   LEU   187      -0.115  31.775 -26.044  1.00 71.26           C  
ATOM   1441  O   LEU   187      -1.008  30.939 -26.176  1.00 71.26           O  
ATOM   1442  N   CYS   188      -0.127  32.950 -26.713  1.00 52.62           N  
ATOM   1443  CA  CYS   188      -1.143  33.239 -27.690  1.00 52.62           C  
ATOM   1444  CB  CYS   188      -1.371  34.746 -27.911  1.00 52.62           C  
ATOM   1445  SG  CYS   188      -2.603  35.082 -29.206  1.00 52.62           S  
ATOM   1446  C   CYS   188      -0.633  32.693 -28.989  1.00 52.62           C  
ATOM   1447  O   CYS   188       0.331  33.205 -29.554  1.00 52.62           O  
ATOM   1448  N   ILE   189      -1.297  31.647 -29.508  1.00101.23           N  
ATOM   1449  CA  ILE   189      -0.846  30.993 -30.706  1.00101.23           C  
ATOM   1450  CB  ILE   189      -1.659  29.795 -31.084  1.00101.23           C  
ATOM   1451  CG1 ILE   189      -1.350  28.610 -30.152  1.00101.23           C  
ATOM   1452  CG2 ILE   189      -1.400  29.530 -32.574  1.00101.23           C  
ATOM   1453  CD1 ILE   189      -1.811  28.819 -28.713  1.00101.23           C  
ATOM   1454  C   ILE   189      -0.861  31.910 -31.887  1.00101.23           C  
ATOM   1455  O   ILE   189       0.046  31.871 -32.717  1.00101.23           O  
ATOM   1456  N   GLU   190      -1.905  32.743 -32.024  1.00 64.22           N  
ATOM   1457  CA  GLU   190      -2.043  33.586 -33.177  1.00 64.22           C  
ATOM   1458  CB  GLU   190      -3.349  34.390 -33.048  1.00 64.22           C  
ATOM   1459  CG  GLU   190      -3.726  35.293 -34.215  1.00 64.22           C  
ATOM   1460  CD  GLU   190      -4.974  36.047 -33.773  1.00 64.22           C  
ATOM   1461  OE1 GLU   190      -5.157  36.211 -32.536  1.00 64.22           O  
ATOM   1462  OE2 GLU   190      -5.760  36.471 -34.662  1.00 64.22           O  
ATOM   1463  C   GLU   190      -0.896  34.570 -33.290  1.00 64.22           C  
ATOM   1464  O   GLU   190      -0.246  34.661 -34.333  1.00 64.22           O  
ATOM   1465  N   ASP   191      -0.670  35.360 -32.219  1.00187.19           N  
ATOM   1466  CA  ASP   191       0.322  36.406 -32.081  1.00187.19           C  
ATOM   1467  CB  ASP   191       0.063  37.312 -30.860  1.00187.19           C  
ATOM   1468  CG  ASP   191      -1.216  38.106 -31.002  1.00187.19           C  
ATOM   1469  OD1 ASP   191      -1.461  38.656 -32.106  1.00187.19           O  
ATOM   1470  OD2 ASP   191      -1.966  38.172 -29.995  1.00187.19           O  
ATOM   1471  C   ASP   191       1.704  35.910 -31.777  1.00187.19           C  
ATOM   1472  O   ASP   191       2.691  36.494 -32.219  1.00187.19           O  
ATOM   1473  N   GLY   192       1.818  34.857 -30.949  1.00 59.47           N  
ATOM   1474  CA  GLY   192       3.110  34.433 -30.492  1.00 59.47           C  
ATOM   1475  C   GLY   192       3.426  35.183 -29.221  1.00 59.47           C  
ATOM   1476  O   GLY   192       4.539  35.098 -28.704  1.00 59.47           O  
ATOM   1477  N   SER   193       2.450  35.948 -28.686  1.00 78.68           N  
ATOM   1478  CA  SER   193       2.661  36.739 -27.501  1.00 78.68           C  
ATOM   1479  CB  SER   193       1.797  38.011 -27.474  1.00 78.68           C  
ATOM   1480  OG  SER   193       0.414  37.672 -27.550  1.00 78.68           O  
ATOM   1481  C   SER   193       2.392  35.948 -26.252  1.00 78.68           C  
ATOM   1482  O   SER   193       1.668  34.952 -26.264  1.00 78.68           O  
ATOM   1483  N   ILE   194       2.980  36.414 -25.123  1.00131.35           N  
ATOM   1484  CA  ILE   194       2.874  35.800 -23.824  1.00131.35           C  
ATOM   1485  CB  ILE   194       4.195  35.747 -23.102  1.00131.35           C  
ATOM   1486  CG1 ILE   194       5.134  34.728 -23.774  1.00131.35           C  
ATOM   1487  CG2 ILE   194       3.943  35.460 -21.617  1.00131.35           C  
ATOM   1488  CD1 ILE   194       4.614  33.292 -23.701  1.00131.35           C  
ATOM   1489  C   ILE   194       1.919  36.613 -22.993  1.00131.35           C  
ATOM   1490  O   ILE   194       2.039  37.834 -22.891  1.00131.35           O  
ATOM   1491  N   HIS   195       0.926  35.935 -22.382  1.00 74.12           N  
ATOM   1492  CA  HIS   195      -0.050  36.641 -21.597  1.00 74.12           C  
ATOM   1493  ND1 HIS   195      -2.066  38.594 -23.641  1.00 74.12           N  
ATOM   1494  CG  HIS   195      -1.599  37.303 -23.521  1.00 74.12           C  
ATOM   1495  CB  HIS   195      -1.469  36.574 -22.205  1.00 74.12           C  
ATOM   1496  NE2 HIS   195      -1.594  37.895 -25.700  1.00 74.12           N  
ATOM   1497  CD2 HIS   195      -1.316  36.890 -24.786  1.00 74.12           C  
ATOM   1498  CE1 HIS   195      -2.042  38.896 -24.968  1.00 74.12           C  
ATOM   1499  C   HIS   195      -0.105  36.061 -20.214  1.00 74.12           C  
ATOM   1500  O   HIS   195      -0.018  34.849 -20.020  1.00 74.12           O  
ATOM   1501  N   ARG   196      -0.231  36.940 -19.199  1.00 92.07           N  
ATOM   1502  CA  ARG   196      -0.347  36.470 -17.851  1.00 92.07           C  
ATOM   1503  CB  ARG   196       0.723  37.035 -16.908  1.00 92.07           C  
ATOM   1504  CG  ARG   196       2.142  36.703 -17.372  1.00 92.07           C  
ATOM   1505  CD  ARG   196       3.219  37.085 -16.362  1.00 92.07           C  
ATOM   1506  NE  ARG   196       3.038  38.526 -16.044  1.00 92.07           N  
ATOM   1507  CZ  ARG   196       4.074  39.212 -15.487  1.00 92.07           C  
ATOM   1508  NH1 ARG   196       5.273  38.582 -15.311  1.00 92.07           N  
ATOM   1509  NH2 ARG   196       3.918  40.508 -15.086  1.00 92.07           N  
ATOM   1510  C   ARG   196      -1.683  36.925 -17.374  1.00 92.07           C  
ATOM   1511  O   ARG   196      -1.985  38.118 -17.368  1.00 92.07           O  
ATOM   1512  N   ILE   197      -2.526  35.964 -16.962  1.00 66.57           N  
ATOM   1513  CA  ILE   197      -3.848  36.309 -16.534  1.00 66.57           C  
ATOM   1514  CB  ILE   197      -4.907  35.457 -17.174  1.00 66.57           C  
ATOM   1515  CG1 ILE   197      -4.894  35.671 -18.701  1.00 66.57           C  
ATOM   1516  CG2 ILE   197      -6.256  35.794 -16.520  1.00 66.57           C  
ATOM   1517  CD1 ILE   197      -5.782  34.700 -19.479  1.00 66.57           C  
ATOM   1518  C   ILE   197      -3.901  36.117 -15.052  1.00 66.57           C  
ATOM   1519  O   ILE   197      -3.755  35.004 -14.550  1.00 66.57           O  
ATOM   1520  N   ARG   198      -4.115  37.221 -14.307  1.00192.68           N  
ATOM   1521  CA  ARG   198      -4.136  37.136 -12.874  1.00192.68           C  
ATOM   1522  CB  ARG   198      -3.492  38.347 -12.177  1.00192.68           C  
ATOM   1523  CG  ARG   198      -1.982  38.462 -12.388  1.00192.68           C  
ATOM   1524  CD  ARG   198      -1.339  39.605 -11.598  1.00192.68           C  
ATOM   1525  NE  ARG   198      -1.822  40.893 -12.175  1.00192.68           N  
ATOM   1526  CZ  ARG   198      -1.862  42.020 -11.403  1.00192.68           C  
ATOM   1527  NH1 ARG   198      -1.498  41.966 -10.090  1.00192.68           N  
ATOM   1528  NH2 ARG   198      -2.261  43.208 -11.942  1.00192.68           N  
ATOM   1529  C   ARG   198      -5.559  37.103 -12.427  1.00192.68           C  
ATOM   1530  O   ARG   198      -6.411  37.779 -12.999  1.00192.68           O  
ATOM   1531  N   ALA   199      -5.862  36.292 -11.394  1.00 41.92           N  
ATOM   1532  CA  ALA   199      -7.213  36.248 -10.917  1.00 41.92           C  
ATOM   1533  CB  ALA   199      -8.145  35.382 -11.786  1.00 41.92           C  
ATOM   1534  C   ALA   199      -7.213  35.652  -9.549  1.00 41.92           C  
ATOM   1535  O   ALA   199      -6.302  34.916  -9.172  1.00 41.92           O  
ATOM   1536  N   LYS   200      -8.253  35.974  -8.758  1.00 57.50           N  
ATOM   1537  CA  LYS   200      -8.350  35.479  -7.416  1.00 57.50           C  
ATOM   1538  CB  LYS   200      -9.469  36.132  -6.588  1.00 57.50           C  
ATOM   1539  CG  LYS   200      -9.377  35.768  -5.104  1.00 57.50           C  
ATOM   1540  CD  LYS   200     -10.243  36.644  -4.196  1.00 57.50           C  
ATOM   1541  CE  LYS   200     -10.055  36.345  -2.706  1.00 57.50           C  
ATOM   1542  NZ  LYS   200     -10.882  37.264  -1.892  1.00 57.50           N1+
ATOM   1543  C   LYS   200      -8.579  33.992  -7.419  1.00 57.50           C  
ATOM   1544  O   LYS   200      -8.153  33.303  -6.494  1.00 57.50           O  
ATOM   1545  N   ASN   201      -9.304  33.451  -8.427  1.00 69.01           N  
ATOM   1546  CA  ASN   201      -9.575  32.031  -8.455  1.00 69.01           C  
ATOM   1547  CB  ASN   201     -11.049  31.687  -8.192  1.00 69.01           C  
ATOM   1548  CG  ASN   201     -11.389  32.017  -6.754  1.00 69.01           C  
ATOM   1549  OD1 ASN   201     -11.088  31.250  -5.840  1.00 69.01           O  
ATOM   1550  ND2 ASN   201     -12.037  33.197  -6.550  1.00 69.01           N  
ATOM   1551  C   ASN   201      -9.300  31.490  -9.830  1.00 69.01           C  
ATOM   1552  O   ASN   201      -9.590  32.142 -10.832  1.00 69.01           O  
ATOM   1553  N   THR   202      -8.749  30.255  -9.908  1.00 49.30           N  
ATOM   1554  CA  THR   202      -8.443  29.650 -11.180  1.00 49.30           C  
ATOM   1555  CB  THR   202      -6.966  29.474 -11.409  1.00 49.30           C  
ATOM   1556  OG1 THR   202      -6.306  30.731 -11.356  1.00 49.30           O  
ATOM   1557  CG2 THR   202      -6.751  28.833 -12.792  1.00 49.30           C  
ATOM   1558  C   THR   202      -9.088  28.294 -11.234  1.00 49.30           C  
ATOM   1559  O   THR   202      -9.043  27.538 -10.265  1.00 49.30           O  
ATOM   1560  N   VAL   203      -9.725  27.952 -12.380  1.00 53.50           N  
ATOM   1561  CA  VAL   203     -10.366  26.672 -12.530  1.00 53.50           C  
ATOM   1562  CB  VAL   203     -11.824  26.773 -12.882  1.00 53.50           C  
ATOM   1563  CG1 VAL   203     -12.359  25.372 -13.233  1.00 53.50           C  
ATOM   1564  CG2 VAL   203     -12.556  27.454 -11.713  1.00 53.50           C  
ATOM   1565  C   VAL   203      -9.704  25.942 -13.656  1.00 53.50           C  
ATOM   1566  O   VAL   203      -9.560  26.480 -14.754  1.00 53.50           O  
ATOM   1567  N   VAL   204      -9.289  24.675 -13.421  1.00 83.01           N  
ATOM   1568  CA  VAL   204      -8.637  23.942 -14.470  1.00 83.01           C  
ATOM   1569  CB  VAL   204      -7.349  23.297 -14.024  1.00 83.01           C  
ATOM   1570  CG1 VAL   204      -6.734  22.508 -15.192  1.00 83.01           C  
ATOM   1571  CG2 VAL   204      -6.425  24.407 -13.493  1.00 83.01           C  
ATOM   1572  C   VAL   204      -9.567  22.870 -14.968  1.00 83.01           C  
ATOM   1573  O   VAL   204      -9.978  21.996 -14.206  1.00 83.01           O  
ATOM   1574  N   ALA   205      -9.959  22.943 -16.265  1.00173.32           N  
ATOM   1575  CA  ALA   205     -10.785  21.920 -16.862  1.00173.32           C  
ATOM   1576  CB  ALA   205     -12.234  22.378 -17.094  1.00173.32           C  
ATOM   1577  C   ALA   205     -10.208  21.593 -18.216  1.00173.32           C  
ATOM   1578  O   ALA   205     -10.854  21.765 -19.249  1.00173.32           O  
ATOM   1579  N   THR   206      -8.978  21.052 -18.204  1.00118.37           N  
ATOM   1580  CA  THR   206      -8.135  20.714 -19.321  1.00118.37           C  
ATOM   1581  CB  THR   206      -6.694  20.598 -18.920  1.00118.37           C  
ATOM   1582  OG1 THR   206      -6.541  19.534 -17.995  1.00118.37           O  
ATOM   1583  CG2 THR   206      -6.238  21.918 -18.274  1.00118.37           C  
ATOM   1584  C   THR   206      -8.474  19.418 -20.008  1.00118.37           C  
ATOM   1585  O   THR   206      -7.970  19.164 -21.102  1.00118.37           O  
ATOM   1586  N   GLY   207      -9.211  18.494 -19.363  1.00 41.36           N  
ATOM   1587  CA  GLY   207      -9.484  17.255 -20.048  1.00 41.36           C  
ATOM   1588  C   GLY   207      -8.430  16.240 -19.705  1.00 41.36           C  
ATOM   1589  O   GLY   207      -7.561  16.482 -18.868  1.00 41.36           O  
ATOM   1590  N   GLY   208      -8.508  15.054 -20.359  1.00 68.14           N  
ATOM   1591  CA  GLY   208      -7.643  13.927 -20.093  1.00 68.14           C  
ATOM   1592  C   GLY   208      -6.402  13.905 -20.959  1.00 68.14           C  
ATOM   1593  O   GLY   208      -6.115  14.829 -21.717  1.00 68.14           O  
ATOM   1594  N   TYR   209      -5.557  12.886 -20.680  1.00217.59           N  
ATOM   1595  CA  TYR   209      -4.291  12.424 -21.220  1.00217.59           C  
ATOM   1596  CB  TYR   209      -3.138  12.273 -20.200  1.00217.59           C  
ATOM   1597  CG  TYR   209      -3.451  11.354 -19.077  1.00217.59           C  
ATOM   1598  CD1 TYR   209      -3.208  10.002 -19.178  1.00217.59           C  
ATOM   1599  CD2 TYR   209      -3.971  11.859 -17.910  1.00217.59           C  
ATOM   1600  CE1 TYR   209      -3.485   9.163 -18.125  1.00217.59           C  
ATOM   1601  CE2 TYR   209      -4.249  11.025 -16.855  1.00217.59           C  
ATOM   1602  CZ  TYR   209      -4.014   9.673 -16.964  1.00217.59           C  
ATOM   1603  OH  TYR   209      -4.303   8.819 -15.877  1.00217.59           O  
ATOM   1604  C   TYR   209      -4.240  11.317 -22.247  1.00217.59           C  
ATOM   1605  O   TYR   209      -3.149  10.794 -22.473  1.00217.59           O  
ATOM   1606  N   GLY   210      -5.356  10.804 -22.790  1.00 87.59           N  
ATOM   1607  CA  GLY   210      -5.381   9.578 -23.567  1.00 87.59           C  
ATOM   1608  C   GLY   210      -4.273   9.455 -24.595  1.00 87.59           C  
ATOM   1609  O   GLY   210      -3.939   8.338 -24.990  1.00 87.59           O  
ATOM   1610  N   ARG   211      -3.704  10.567 -25.087  1.00172.95           N  
ATOM   1611  CA  ARG   211      -2.668  10.600 -26.094  1.00172.95           C  
ATOM   1612  CB  ARG   211      -2.441  11.999 -26.703  1.00172.95           C  
ATOM   1613  CG  ARG   211      -3.471  12.285 -27.803  1.00172.95           C  
ATOM   1614  CD  ARG   211      -3.176  11.493 -29.087  1.00172.95           C  
ATOM   1615  NE  ARG   211      -4.399  11.495 -29.943  1.00172.95           N  
ATOM   1616  CZ  ARG   211      -4.505  10.635 -31.000  1.00172.95           C  
ATOM   1617  NH1 ARG   211      -3.492   9.768 -31.297  1.00172.95           N  
ATOM   1618  NH2 ARG   211      -5.635  10.648 -31.767  1.00172.95           N  
ATOM   1619  C   ARG   211      -1.355  10.003 -25.636  1.00172.95           C  
ATOM   1620  O   ARG   211      -0.409   9.918 -26.417  1.00172.95           O  
ATOM   1621  N   THR   212      -1.204   9.676 -24.342  1.00 84.23           N  
ATOM   1622  CA  THR   212      -0.007   9.044 -23.853  1.00 84.23           C  
ATOM   1623  CB  THR   212       0.000   8.911 -22.353  1.00 84.23           C  
ATOM   1624  OG1 THR   212      -1.144   8.195 -21.911  1.00 84.23           O  
ATOM   1625  CG2 THR   212       0.029  10.319 -21.732  1.00 84.23           C  
ATOM   1626  C   THR   212       0.132   7.680 -24.492  1.00 84.23           C  
ATOM   1627  O   THR   212       1.226   7.119 -24.541  1.00 84.23           O  
ATOM   1628  N   TYR   213      -0.989   7.089 -24.962  1.00102.80           N  
ATOM   1629  CA  TYR   213      -1.029   5.775 -25.555  1.00102.80           C  
ATOM   1630  CB  TYR   213      -2.265   4.948 -25.150  1.00102.80           C  
ATOM   1631  CG  TYR   213      -2.236   4.656 -23.685  1.00102.80           C  
ATOM   1632  CD1 TYR   213      -2.740   5.565 -22.786  1.00102.80           C  
ATOM   1633  CD2 TYR   213      -1.716   3.470 -23.208  1.00102.80           C  
ATOM   1634  CE1 TYR   213      -2.725   5.305 -21.436  1.00102.80           C  
ATOM   1635  CE2 TYR   213      -1.699   3.205 -21.859  1.00102.80           C  
ATOM   1636  CZ  TYR   213      -2.204   4.122 -20.969  1.00102.80           C  
ATOM   1637  OH  TYR   213      -2.190   3.853 -19.583  1.00102.80           O  
ATOM   1638  C   TYR   213      -1.056   5.861 -27.058  1.00102.80           C  
ATOM   1639  O   TYR   213      -1.392   6.892 -27.635  1.00102.80           O  
ATOM   1640  N   PHE   214      -0.611   4.768 -27.717  1.00 70.12           N  
ATOM   1641  CA  PHE   214      -0.545   4.618 -29.148  1.00 70.12           C  
ATOM   1642  CB  PHE   214       0.194   3.327 -29.548  1.00 70.12           C  
ATOM   1643  CG  PHE   214       0.213   3.262 -31.033  1.00 70.12           C  
ATOM   1644  CD1 PHE   214       1.168   3.938 -31.759  1.00 70.12           C  
ATOM   1645  CD2 PHE   214      -0.726   2.514 -31.701  1.00 70.12           C  
ATOM   1646  CE1 PHE   214       1.172   3.871 -33.130  1.00 70.12           C  
ATOM   1647  CE2 PHE   214      -0.728   2.445 -33.071  1.00 70.12           C  
ATOM   1648  CZ  PHE   214       0.227   3.122 -33.792  1.00 70.12           C  
ATOM   1649  C   PHE   214      -1.919   4.574 -29.758  1.00 70.12           C  
ATOM   1650  O   PHE   214      -2.154   5.187 -30.799  1.00 70.12           O  
ATOM   1651  N   SER   215      -2.865   3.828 -29.147  1.00 52.72           N  
ATOM   1652  CA  SER   215      -4.185   3.748 -29.719  1.00 52.72           C  
ATOM   1653  CB  SER   215      -4.603   2.299 -30.013  1.00 52.72           C  
ATOM   1654  OG  SER   215      -5.907   2.264 -30.577  1.00 52.72           O  
ATOM   1655  C   SER   215      -5.139   4.288 -28.699  1.00 52.72           C  
ATOM   1656  O   SER   215      -5.120   3.866 -27.544  1.00 52.72           O  
ATOM   1657  N   CYS   216      -6.010   5.240 -29.098  1.00 56.26           N  
ATOM   1658  CA  CYS   216      -6.930   5.804 -28.148  1.00 56.26           C  
ATOM   1659  CB  CYS   216      -6.297   6.894 -27.263  1.00 56.26           C  
ATOM   1660  SG  CYS   216      -5.756   8.352 -28.207  1.00 56.26           S  
ATOM   1661  C   CYS   216      -8.078   6.434 -28.885  1.00 56.26           C  
ATOM   1662  O   CYS   216      -7.972   6.777 -30.059  1.00 56.26           O  
ATOM   1663  N   THR   217      -9.235   6.548 -28.202  1.00 66.03           N  
ATOM   1664  CA  THR   217     -10.433   7.176 -28.694  1.00 66.03           C  
ATOM   1665  CB  THR   217     -11.622   6.852 -27.841  1.00 66.03           C  
ATOM   1666  OG1 THR   217     -11.378   7.242 -26.498  1.00 66.03           O  
ATOM   1667  CG2 THR   217     -11.878   5.338 -27.894  1.00 66.03           C  
ATOM   1668  C   THR   217     -10.252   8.667 -28.690  1.00 66.03           C  
ATOM   1669  O   THR   217     -10.888   9.393 -29.453  1.00 66.03           O  
ATOM   1670  N   SER   218      -9.383   9.155 -27.788  1.00 55.94           N  
ATOM   1671  CA  SER   218      -9.177  10.554 -27.528  1.00 55.94           C  
ATOM   1672  CB  SER   218      -8.173  10.801 -26.388  1.00 55.94           C  
ATOM   1673  OG  SER   218      -8.616  10.164 -25.201  1.00 55.94           O  
ATOM   1674  C   SER   218      -8.674  11.291 -28.732  1.00 55.94           C  
ATOM   1675  O   SER   218      -8.081  10.723 -29.645  1.00 55.94           O  
ATOM   1676  N   ALA   219      -8.934  12.615 -28.744  1.00 42.39           N  
ATOM   1677  CA  ALA   219      -8.503  13.494 -29.790  1.00 42.39           C  
ATOM   1678  CB  ALA   219      -9.202  14.863 -29.768  1.00 42.39           C  
ATOM   1679  C   ALA   219      -7.033  13.719 -29.618  1.00 42.39           C  
ATOM   1680  O   ALA   219      -6.451  13.357 -28.597  1.00 42.39           O  
ATOM   1681  N   HIS   220      -6.401  14.314 -30.649  1.00 66.77           N  
ATOM   1682  CA  HIS   220      -4.990  14.597 -30.681  1.00 66.77           C  
ATOM   1683  ND1 HIS   220      -3.324  13.571 -33.516  1.00 66.77           N  
ATOM   1684  CG  HIS   220      -4.478  14.218 -33.137  1.00 66.77           C  
ATOM   1685  CB  HIS   220      -4.540  15.211 -32.017  1.00 66.77           C  
ATOM   1686  NE2 HIS   220      -4.933  12.842 -34.866  1.00 66.77           N  
ATOM   1687  CD2 HIS   220      -5.453  13.759 -33.971  1.00 66.77           C  
ATOM   1688  CE1 HIS   220      -3.651  12.762 -34.555  1.00 66.77           C  
ATOM   1689  C   HIS   220      -4.672  15.584 -29.601  1.00 66.77           C  
ATOM   1690  O   HIS   220      -3.545  15.651 -29.114  1.00 66.77           O  
ATOM   1691  N   THR   221      -5.661  16.423 -29.258  1.00 97.68           N  
ATOM   1692  CA  THR   221      -5.562  17.481 -28.291  1.00 97.68           C  
ATOM   1693  CB  THR   221      -6.624  18.528 -28.455  1.00 97.68           C  
ATOM   1694  OG1 THR   221      -7.918  17.963 -28.315  1.00 97.68           O  
ATOM   1695  CG2 THR   221      -6.465  19.157 -29.849  1.00 97.68           C  
ATOM   1696  C   THR   221      -5.556  17.019 -26.858  1.00 97.68           C  
ATOM   1697  O   THR   221      -5.316  17.841 -25.976  1.00 97.68           O  
ATOM   1698  N   SER   222      -5.921  15.752 -26.559  1.00 85.04           N  
ATOM   1699  CA  SER   222      -5.997  15.311 -25.180  1.00 85.04           C  
ATOM   1700  CB  SER   222      -6.860  14.050 -25.018  1.00 85.04           C  
ATOM   1701  OG  SER   222      -8.177  14.298 -25.482  1.00 85.04           O  
ATOM   1702  C   SER   222      -4.618  14.973 -24.667  1.00 85.04           C  
ATOM   1703  O   SER   222      -4.218  13.813 -24.592  1.00 85.04           O  
ATOM   1704  N   THR   223      -3.859  16.033 -24.343  1.00211.34           N  
ATOM   1705  CA  THR   223      -2.498  16.072 -23.877  1.00211.34           C  
ATOM   1706  CB  THR   223      -1.812  17.235 -24.507  1.00211.34           C  
ATOM   1707  OG1 THR   223      -0.452  17.301 -24.127  1.00211.34           O  
ATOM   1708  CG2 THR   223      -2.559  18.498 -24.091  1.00211.34           C  
ATOM   1709  C   THR   223      -2.259  16.072 -22.376  1.00211.34           C  
ATOM   1710  O   THR   223      -1.109  15.942 -21.951  1.00211.34           O  
ATOM   1711  N   GLY   224      -3.276  16.363 -21.534  1.00 47.52           N  
ATOM   1712  CA  GLY   224      -3.077  16.376 -20.102  1.00 47.52           C  
ATOM   1713  C   GLY   224      -2.345  17.622 -19.667  1.00 47.52           C  
ATOM   1714  O   GLY   224      -1.609  17.607 -18.680  1.00 47.52           O  
ATOM   1715  N   ASP   225      -2.547  18.751 -20.371  1.00 70.82           N  
ATOM   1716  CA  ASP   225      -1.802  19.951 -20.085  1.00 70.82           C  
ATOM   1717  CB  ASP   225      -2.049  21.080 -21.098  1.00 70.82           C  
ATOM   1718  CG  ASP   225      -1.355  20.667 -22.387  1.00 70.82           C  
ATOM   1719  OD1 ASP   225      -0.707  19.588 -22.388  1.00 70.82           O  
ATOM   1720  OD2 ASP   225      -1.459  21.425 -23.388  1.00 70.82           O  
ATOM   1721  C   ASP   225      -2.066  20.495 -18.705  1.00 70.82           C  
ATOM   1722  O   ASP   225      -1.155  21.020 -18.065  1.00 70.82           O  
ATOM   1723  N   GLY   226      -3.319  20.441 -18.218  1.00 35.11           N  
ATOM   1724  CA  GLY   226      -3.618  20.962 -16.909  1.00 35.11           C  
ATOM   1725  C   GLY   226      -2.957  20.121 -15.863  1.00 35.11           C  
ATOM   1726  O   GLY   226      -2.499  20.625 -14.837  1.00 35.11           O  
ATOM   1727  N   THR   227      -2.928  18.799 -16.098  1.00 53.21           N  
ATOM   1728  CA  THR   227      -2.380  17.835 -15.188  1.00 53.21           C  
ATOM   1729  CB  THR   227      -2.437  16.462 -15.806  1.00 53.21           C  
ATOM   1730  OG1 THR   227      -3.771  16.141 -16.173  1.00 53.21           O  
ATOM   1731  CG2 THR   227      -1.904  15.418 -14.813  1.00 53.21           C  
ATOM   1732  C   THR   227      -0.928  18.157 -14.981  1.00 53.21           C  
ATOM   1733  O   THR   227      -0.415  18.144 -13.864  1.00 53.21           O  
ATOM   1734  N   ALA   228      -0.217  18.443 -16.081  1.00 39.92           N  
ATOM   1735  CA  ALA   228       1.186  18.743 -16.032  1.00 39.92           C  
ATOM   1736  CB  ALA   228       1.788  18.897 -17.435  1.00 39.92           C  
ATOM   1737  C   ALA   228       1.411  20.025 -15.286  1.00 39.92           C  
ATOM   1738  O   ALA   228       2.381  20.159 -14.541  1.00 39.92           O  
ATOM   1739  N   MET   229       0.516  21.014 -15.473  1.00 86.94           N  
ATOM   1740  CA  MET   229       0.682  22.301 -14.850  1.00 86.94           C  
ATOM   1741  CB  MET   229      -0.494  23.249 -15.141  1.00 86.94           C  
ATOM   1742  CG  MET   229      -0.697  23.630 -16.611  1.00 86.94           C  
ATOM   1743  SD  MET   229      -2.264  24.501 -16.936  1.00 86.94           S  
ATOM   1744  CE  MET   229      -1.803  26.054 -16.120  1.00 86.94           C  
ATOM   1745  C   MET   229       0.680  22.115 -13.360  1.00 86.94           C  
ATOM   1746  O   MET   229       1.477  22.732 -12.653  1.00 86.94           O  
ATOM   1747  N   ILE   230      -0.238  21.275 -12.839  1.00101.11           N  
ATOM   1748  CA  ILE   230      -0.290  21.069 -11.418  1.00101.11           C  
ATOM   1749  CB  ILE   230      -1.480  20.285 -10.916  1.00101.11           C  
ATOM   1750  CG1 ILE   230      -1.500  18.850 -11.459  1.00101.11           C  
ATOM   1751  CG2 ILE   230      -2.751  21.092 -11.222  1.00101.11           C  
ATOM   1752  CD1 ILE   230      -2.474  17.936 -10.718  1.00101.11           C  
ATOM   1753  C   ILE   230       0.964  20.373 -10.975  1.00101.11           C  
ATOM   1754  O   ILE   230       1.539  20.727  -9.948  1.00101.11           O  
ATOM   1755  N   THR   231       1.438  19.370 -11.745  1.00 45.71           N  
ATOM   1756  CA  THR   231       2.620  18.642 -11.361  1.00 45.71           C  
ATOM   1757  CB  THR   231       2.995  17.547 -12.319  1.00 45.71           C  
ATOM   1758  OG1 THR   231       1.954  16.586 -12.414  1.00 45.71           O  
ATOM   1759  CG2 THR   231       4.287  16.887 -11.807  1.00 45.71           C  
ATOM   1760  C   THR   231       3.795  19.577 -11.280  1.00 45.71           C  
ATOM   1761  O   THR   231       4.592  19.506 -10.347  1.00 45.71           O  
ATOM   1762  N   ARG   232       3.926  20.498 -12.250  1.00 66.96           N  
ATOM   1763  CA  ARG   232       5.032  21.419 -12.284  1.00 66.96           C  
ATOM   1764  CB  ARG   232       5.012  22.329 -13.519  1.00 66.96           C  
ATOM   1765  CG  ARG   232       5.494  21.619 -14.785  1.00 66.96           C  
ATOM   1766  CD  ARG   232       5.599  22.542 -15.997  1.00 66.96           C  
ATOM   1767  NE  ARG   232       4.237  22.704 -16.572  1.00 66.96           N  
ATOM   1768  CZ  ARG   232       3.908  22.038 -17.716  1.00 66.96           C  
ATOM   1769  NH1 ARG   232       4.812  21.199 -18.296  1.00 66.96           N  
ATOM   1770  NH2 ARG   232       2.682  22.221 -18.284  1.00 66.96           N  
ATOM   1771  C   ARG   232       4.988  22.295 -11.070  1.00 66.96           C  
ATOM   1772  O   ARG   232       6.017  22.760 -10.580  1.00 66.96           O  
ATOM   1773  N   ALA   233       3.769  22.579 -10.592  1.00 68.32           N  
ATOM   1774  CA  ALA   233       3.507  23.388  -9.433  1.00 68.32           C  
ATOM   1775  CB  ALA   233       2.007  23.656  -9.215  1.00 68.32           C  
ATOM   1776  C   ALA   233       4.040  22.707  -8.209  1.00 68.32           C  
ATOM   1777  O   ALA   233       4.311  23.362  -7.201  1.00 68.32           O  
ATOM   1778  N   GLY   234       4.135  21.360  -8.238  1.00 36.82           N  
ATOM   1779  CA  GLY   234       4.626  20.642  -7.097  1.00 36.82           C  
ATOM   1780  C   GLY   234       3.459  20.056  -6.368  1.00 36.82           C  
ATOM   1781  O   GLY   234       3.612  19.522  -5.271  1.00 36.82           O  
ATOM   1782  N   LEU   235       2.250  20.164  -6.955  1.00 77.68           N  
ATOM   1783  CA  LEU   235       1.074  19.610  -6.342  1.00 77.68           C  
ATOM   1784  CB  LEU   235      -0.237  20.304  -6.752  1.00 77.68           C  
ATOM   1785  CG  LEU   235      -0.280  21.824  -6.480  1.00 77.68           C  
ATOM   1786  CD1 LEU   235      -1.693  22.381  -6.701  1.00 77.68           C  
ATOM   1787  CD2 LEU   235       0.302  22.190  -5.106  1.00 77.68           C  
ATOM   1788  C   LEU   235       0.960  18.166  -6.755  1.00 77.68           C  
ATOM   1789  O   LEU   235       1.547  17.736  -7.747  1.00 77.68           O  
ATOM   1790  N   PRO   236       0.236  17.388  -5.986  1.00 91.14           N  
ATOM   1791  CA  PRO   236       0.040  15.992  -6.284  1.00 91.14           C  
ATOM   1792  CD  PRO   236       0.050  17.687  -4.577  1.00 91.14           C  
ATOM   1793  CB  PRO   236      -0.275  15.324  -4.943  1.00 91.14           C  
ATOM   1794  CG  PRO   236      -0.730  16.479  -4.035  1.00 91.14           C  
ATOM   1795  C   PRO   236      -1.042  15.748  -7.290  1.00 91.14           C  
ATOM   1796  O   PRO   236      -1.977  16.544  -7.372  1.00 91.14           O  
ATOM   1797  N   CYS   237      -0.928  14.635  -8.051  1.00 62.50           N  
ATOM   1798  CA  CYS   237      -1.942  14.186  -8.967  1.00 62.50           C  
ATOM   1799  CB  CYS   237      -1.405  13.887 -10.380  1.00 62.50           C  
ATOM   1800  SG  CYS   237      -0.758  15.382 -11.192  1.00 62.50           S  
ATOM   1801  C   CYS   237      -2.431  12.909  -8.356  1.00 62.50           C  
ATOM   1802  O   CYS   237      -1.785  12.377  -7.455  1.00 62.50           O  
ATOM   1803  N   GLN   238      -3.598  12.378  -8.787  1.00107.88           N  
ATOM   1804  CA  GLN   238      -4.076  11.210  -8.098  1.00107.88           C  
ATOM   1805  CB  GLN   238      -5.188  11.538  -7.082  1.00107.88           C  
ATOM   1806  CG  GLN   238      -5.510  10.418  -6.090  1.00107.88           C  
ATOM   1807  CD  GLN   238      -6.530  10.974  -5.101  1.00107.88           C  
ATOM   1808  OE1 GLN   238      -7.658  11.297  -5.466  1.00107.88           O  
ATOM   1809  NE2 GLN   238      -6.124  11.108  -3.811  1.00107.88           N  
ATOM   1810  C   GLN   238      -4.613  10.193  -9.067  1.00107.88           C  
ATOM   1811  O   GLN   238      -5.125  10.532 -10.131  1.00107.88           O  
ATOM   1812  N   ASP   239      -4.456   8.896  -8.709  1.00105.75           N  
ATOM   1813  CA  ASP   239      -5.008   7.750  -9.391  1.00105.75           C  
ATOM   1814  CB  ASP   239      -6.541   7.652  -9.297  1.00105.75           C  
ATOM   1815  CG  ASP   239      -6.929   7.247  -7.889  1.00105.75           C  
ATOM   1816  OD1 ASP   239      -6.216   6.392  -7.304  1.00105.75           O  
ATOM   1817  OD2 ASP   239      -7.947   7.790  -7.380  1.00105.75           O  
ATOM   1818  C   ASP   239      -4.709   7.737 -10.862  1.00105.75           C  
ATOM   1819  O   ASP   239      -5.518   7.237 -11.642  1.00105.75           O  
ATOM   1820  N   LEU   240      -3.527   8.199 -11.284  1.00 99.41           N  
ATOM   1821  CA  LEU   240      -3.208   8.243 -12.686  1.00 99.41           C  
ATOM   1822  CB  LEU   240      -1.873   8.928 -13.024  1.00 99.41           C  
ATOM   1823  CG  LEU   240      -1.913  10.453 -12.843  1.00 99.41           C  
ATOM   1824  CD1 LEU   240      -0.597  11.098 -13.298  1.00 99.41           C  
ATOM   1825  CD2 LEU   240      -3.133  11.064 -13.552  1.00 99.41           C  
ATOM   1826  C   LEU   240      -3.150   6.863 -13.279  1.00 99.41           C  
ATOM   1827  O   LEU   240      -3.274   6.709 -14.492  1.00 99.41           O  
ATOM   1828  N   GLU   241      -2.897   5.830 -12.454  1.00179.75           N  
ATOM   1829  CA  GLU   241      -2.749   4.470 -12.913  1.00179.75           C  
ATOM   1830  CB  GLU   241      -2.567   3.428 -11.791  1.00179.75           C  
ATOM   1831  CG  GLU   241      -1.489   3.704 -10.750  1.00179.75           C  
ATOM   1832  CD  GLU   241      -2.182   4.357  -9.559  1.00179.75           C  
ATOM   1833  OE1 GLU   241      -2.823   5.419  -9.764  1.00179.75           O  
ATOM   1834  OE2 GLU   241      -2.093   3.795  -8.435  1.00179.75           O  
ATOM   1835  C   GLU   241      -4.031   3.989 -13.529  1.00179.75           C  
ATOM   1836  O   GLU   241      -4.011   3.109 -14.392  1.00179.75           O  
ATOM   1837  N   PHE   242      -5.189   4.486 -13.048  1.00177.70           N  
ATOM   1838  CA  PHE   242      -6.431   3.957 -13.546  1.00177.70           C  
ATOM   1839  CB  PHE   242      -7.642   4.194 -12.626  1.00177.70           C  
ATOM   1840  CG  PHE   242      -7.471   3.286 -11.459  1.00177.70           C  
ATOM   1841  CD1 PHE   242      -7.963   2.003 -11.515  1.00177.70           C  
ATOM   1842  CD2 PHE   242      -6.814   3.710 -10.329  1.00177.70           C  
ATOM   1843  CE1 PHE   242      -7.808   1.149 -10.450  1.00177.70           C  
ATOM   1844  CE2 PHE   242      -6.655   2.859  -9.256  1.00177.70           C  
ATOM   1845  CZ  PHE   242      -7.155   1.581  -9.320  1.00177.70           C  
ATOM   1846  C   PHE   242      -6.765   4.564 -14.868  1.00177.70           C  
ATOM   1847  O   PHE   242      -7.197   5.712 -14.956  1.00177.70           O  
ATOM   1848  N   VAL   243      -6.601   3.761 -15.937  1.00 54.36           N  
ATOM   1849  CA  VAL   243      -6.884   4.208 -17.269  1.00 54.36           C  
ATOM   1850  CB  VAL   243      -5.711   4.046 -18.194  1.00 54.36           C  
ATOM   1851  CG1 VAL   243      -6.137   4.461 -19.611  1.00 54.36           C  
ATOM   1852  CG2 VAL   243      -4.525   4.855 -17.638  1.00 54.36           C  
ATOM   1853  C   VAL   243      -8.005   3.361 -17.798  1.00 54.36           C  
ATOM   1854  O   VAL   243      -7.950   2.133 -17.762  1.00 54.36           O  
ATOM   1855  N   GLN   244      -9.050   4.020 -18.326  1.00134.48           N  
ATOM   1856  CA  GLN   244     -10.242   3.382 -18.814  1.00134.48           C  
ATOM   1857  CB  GLN   244     -11.386   4.407 -18.915  1.00134.48           C  
ATOM   1858  CG  GLN   244     -12.621   3.944 -19.690  1.00134.48           C  
ATOM   1859  CD  GLN   244     -13.773   3.725 -18.730  1.00134.48           C  
ATOM   1860  OE1 GLN   244     -14.937   3.786 -19.129  1.00134.48           O  
ATOM   1861  NE2 GLN   244     -13.455   3.476 -17.433  1.00134.48           N  
ATOM   1862  C   GLN   244     -10.033   2.873 -20.209  1.00134.48           C  
ATOM   1863  O   GLN   244      -9.712   3.641 -21.114  1.00134.48           O  
ATOM   1864  N   PHE   245     -10.228   1.553 -20.419  1.00 81.24           N  
ATOM   1865  CA  PHE   245     -10.192   1.010 -21.748  1.00 81.24           C  
ATOM   1866  CB  PHE   245      -9.507  -0.369 -21.850  1.00 81.24           C  
ATOM   1867  CG  PHE   245      -8.034  -0.218 -21.651  1.00 81.24           C  
ATOM   1868  CD1 PHE   245      -7.516  -0.047 -20.390  1.00 81.24           C  
ATOM   1869  CD2 PHE   245      -7.171  -0.268 -22.722  1.00 81.24           C  
ATOM   1870  CE1 PHE   245      -6.158   0.089 -20.200  1.00 81.24           C  
ATOM   1871  CE2 PHE   245      -5.815  -0.134 -22.539  1.00 81.24           C  
ATOM   1872  CZ  PHE   245      -5.305   0.043 -21.275  1.00 81.24           C  
ATOM   1873  C   PHE   245     -11.631   0.796 -22.112  1.00 81.24           C  
ATOM   1874  O   PHE   245     -12.321   0.002 -21.474  1.00 81.24           O  
ATOM   1875  N   HIS   246     -12.131   1.524 -23.135  1.00 84.52           N  
ATOM   1876  CA  HIS   246     -13.503   1.354 -23.539  1.00 84.52           C  
ATOM   1877  ND1 HIS   246     -16.167   1.501 -25.392  1.00 84.52           N  
ATOM   1878  CG  HIS   246     -15.542   2.450 -24.617  1.00 84.52           C  
ATOM   1879  CB  HIS   246     -14.053   2.511 -24.400  1.00 84.52           C  
ATOM   1880  NE2 HIS   246     -17.769   2.821 -24.605  1.00 84.52           N  
ATOM   1881  CD2 HIS   246     -16.537   3.249 -24.143  1.00 84.52           C  
ATOM   1882  CE1 HIS   246     -17.495   1.768 -25.350  1.00 84.52           C  
ATOM   1883  C   HIS   246     -13.556   0.104 -24.355  1.00 84.52           C  
ATOM   1884  O   HIS   246     -12.696  -0.148 -25.197  1.00 84.52           O  
ATOM   1885  N   PRO   247     -14.566  -0.686 -24.136  1.00 94.57           N  
ATOM   1886  CA  PRO   247     -14.666  -1.943 -24.814  1.00 94.57           C  
ATOM   1887  CD  PRO   247     -15.286  -0.678 -22.873  1.00 94.57           C  
ATOM   1888  CB  PRO   247     -15.854  -2.657 -24.171  1.00 94.57           C  
ATOM   1889  CG  PRO   247     -15.879  -2.091 -22.738  1.00 94.57           C  
ATOM   1890  C   PRO   247     -14.747  -1.830 -26.301  1.00 94.57           C  
ATOM   1891  O   PRO   247     -14.186  -2.695 -26.975  1.00 94.57           O  
ATOM   1892  N   THR   248     -15.405  -0.789 -26.854  1.00 98.11           N  
ATOM   1893  CA  THR   248     -15.550  -0.854 -28.281  1.00 98.11           C  
ATOM   1894  CB  THR   248     -16.975  -1.092 -28.702  1.00 98.11           C  
ATOM   1895  OG1 THR   248     -17.820  -0.062 -28.207  1.00 98.11           O  
ATOM   1896  CG2 THR   248     -17.423  -2.460 -28.159  1.00 98.11           C  
ATOM   1897  C   THR   248     -15.037   0.343 -29.027  1.00 98.11           C  
ATOM   1898  O   THR   248     -15.810   1.223 -29.404  1.00 98.11           O  
ATOM   1899  N   GLY   249     -13.716   0.369 -29.322  1.00 47.46           N  
ATOM   1900  CA  GLY   249     -13.154   1.363 -30.196  1.00 47.46           C  
ATOM   1901  C   GLY   249     -13.069   0.642 -31.508  1.00 47.46           C  
ATOM   1902  O   GLY   249     -12.889  -0.574 -31.524  1.00 47.46           O  
ATOM   1903  N   ILE   250     -13.184   1.357 -32.645  1.00 77.28           N  
ATOM   1904  CA  ILE   250     -13.222   0.673 -33.911  1.00 77.28           C  
ATOM   1905  CB  ILE   250     -13.794   1.478 -35.041  1.00 77.28           C  
ATOM   1906  CG1 ILE   250     -14.241   0.541 -36.174  1.00 77.28           C  
ATOM   1907  CG2 ILE   250     -12.737   2.500 -35.487  1.00 77.28           C  
ATOM   1908  CD1 ILE   250     -15.152   1.210 -37.202  1.00 77.28           C  
ATOM   1909  C   ILE   250     -11.838   0.238 -34.278  1.00 77.28           C  
ATOM   1910  O   ILE   250     -10.861   0.946 -34.041  1.00 77.28           O  
ATOM   1911  N   TYR   251     -11.726  -0.972 -34.859  1.00 92.53           N  
ATOM   1912  CA  TYR   251     -10.448  -1.536 -35.176  1.00 92.53           C  
ATOM   1913  CB  TYR   251     -10.574  -3.002 -35.630  1.00 92.53           C  
ATOM   1914  CG  TYR   251      -9.247  -3.555 -36.024  1.00 92.53           C  
ATOM   1915  CD1 TYR   251      -8.301  -3.890 -35.083  1.00 92.53           C  
ATOM   1916  CD2 TYR   251      -8.968  -3.765 -37.354  1.00 92.53           C  
ATOM   1917  CE1 TYR   251      -7.086  -4.408 -35.465  1.00 92.53           C  
ATOM   1918  CE2 TYR   251      -7.758  -4.285 -37.743  1.00 92.53           C  
ATOM   1919  CZ  TYR   251      -6.815  -4.608 -36.797  1.00 92.53           C  
ATOM   1920  OH  TYR   251      -5.571  -5.143 -37.189  1.00 92.53           O  
ATOM   1921  C   TYR   251      -9.795  -0.730 -36.252  1.00 92.53           C  
ATOM   1922  O   TYR   251     -10.343  -0.526 -37.332  1.00 92.53           O  
ATOM   1923  N   GLY   252      -8.585  -0.228 -35.945  1.00 60.28           N  
ATOM   1924  CA  GLY   252      -7.769   0.503 -36.869  1.00 60.28           C  
ATOM   1925  C   GLY   252      -7.775   1.963 -36.516  1.00 60.28           C  
ATOM   1926  O   GLY   252      -6.803   2.472 -35.963  1.00 60.28           O  
ATOM   1927  N   ALA   253      -8.882   2.679 -36.804  1.00 48.68           N  
ATOM   1928  CA  ALA   253      -8.931   4.093 -36.540  1.00 48.68           C  
ATOM   1929  CB  ALA   253     -10.203   4.774 -37.084  1.00 48.68           C  
ATOM   1930  C   ALA   253      -8.884   4.343 -35.068  1.00 48.68           C  
ATOM   1931  O   ALA   253      -8.202   5.258 -34.611  1.00 48.68           O  
ATOM   1932  N   GLY   254      -9.606   3.525 -34.280  1.00 29.88           N  
ATOM   1933  CA  GLY   254      -9.601   3.719 -32.859  1.00 29.88           C  
ATOM   1934  C   GLY   254     -10.773   4.570 -32.476  1.00 29.88           C  
ATOM   1935  O   GLY   254     -10.982   4.840 -31.294  1.00 29.88           O  
ATOM   1936  N   CYS   255     -11.592   4.995 -33.457  1.00104.15           N  
ATOM   1937  CA  CYS   255     -12.699   5.855 -33.133  1.00104.15           C  
ATOM   1938  CB  CYS   255     -13.434   6.438 -34.354  1.00104.15           C  
ATOM   1939  SG  CYS   255     -14.230   5.183 -35.398  1.00104.15           S  
ATOM   1940  C   CYS   255     -13.682   5.107 -32.288  1.00104.15           C  
ATOM   1941  O   CYS   255     -13.860   3.898 -32.423  1.00104.15           O  
ATOM   1942  N   LEU   256     -14.349   5.846 -31.375  1.00 84.10           N  
ATOM   1943  CA  LEU   256     -15.277   5.290 -30.427  1.00 84.10           C  
ATOM   1944  CB  LEU   256     -15.692   6.289 -29.323  1.00 84.10           C  
ATOM   1945  CG  LEU   256     -16.746   5.730 -28.338  1.00 84.10           C  
ATOM   1946  CD1 LEU   256     -16.162   4.640 -27.427  1.00 84.10           C  
ATOM   1947  CD2 LEU   256     -17.449   6.849 -27.552  1.00 84.10           C  
ATOM   1948  C   LEU   256     -16.552   4.856 -31.086  1.00 84.10           C  
ATOM   1949  O   LEU   256     -17.079   5.521 -31.977  1.00 84.10           O  
ATOM   1950  N   ILE   257     -17.068   3.691 -30.645  1.00 87.62           N  
ATOM   1951  CA  ILE   257     -18.356   3.204 -31.060  1.00 87.62           C  
ATOM   1952  CB  ILE   257     -18.284   1.860 -31.712  1.00 87.62           C  
ATOM   1953  CG1 ILE   257     -17.368   1.967 -32.940  1.00 87.62           C  
ATOM   1954  CG2 ILE   257     -19.710   1.389 -32.049  1.00 87.62           C  
ATOM   1955  CD1 ILE   257     -16.984   0.616 -33.523  1.00 87.62           C  
ATOM   1956  C   ILE   257     -19.119   3.089 -29.773  1.00 87.62           C  
ATOM   1957  O   ILE   257     -18.751   2.319 -28.887  1.00 87.62           O  
ATOM   1958  N   THR   258     -20.234   3.833 -29.650  1.00141.22           N  
ATOM   1959  CA  THR   258     -20.925   3.979 -28.397  1.00141.22           C  
ATOM   1960  CB  THR   258     -22.146   4.854 -28.488  1.00141.22           C  
ATOM   1961  OG1 THR   258     -22.681   5.118 -27.197  1.00141.22           O  
ATOM   1962  CG2 THR   258     -23.186   4.119 -29.347  1.00141.22           C  
ATOM   1963  C   THR   258     -21.375   2.685 -27.789  1.00141.22           C  
ATOM   1964  O   THR   258     -21.734   1.718 -28.457  1.00141.22           O  
ATOM   1965  N   GLU   259     -21.345   2.689 -26.442  1.00112.25           N  
ATOM   1966  CA  GLU   259     -21.791   1.662 -25.547  1.00112.25           C  
ATOM   1967  CB  GLU   259     -21.423   1.967 -24.087  1.00112.25           C  
ATOM   1968  CG  GLU   259     -21.621   0.791 -23.130  1.00112.25           C  
ATOM   1969  CD  GLU   259     -20.719   1.065 -21.942  1.00112.25           C  
ATOM   1970  OE1 GLU   259     -20.145   2.185 -21.912  1.00112.25           O  
ATOM   1971  OE2 GLU   259     -20.571   0.174 -21.062  1.00112.25           O  
ATOM   1972  C   GLU   259     -23.277   1.630 -25.696  1.00112.25           C  
ATOM   1973  O   GLU   259     -23.938   0.659 -25.337  1.00112.25           O  
ATOM   1974  N   GLY   260     -23.842   2.734 -26.217  1.00 42.54           N  
ATOM   1975  CA  GLY   260     -25.254   2.846 -26.436  1.00 42.54           C  
ATOM   1976  C   GLY   260     -25.666   1.736 -27.350  1.00 42.54           C  
ATOM   1977  O   GLY   260     -26.810   1.287 -27.311  1.00 42.54           O  
ATOM   1978  N   CYS   261     -24.760   1.286 -28.241  1.00 47.51           N  
ATOM   1979  CA  CYS   261     -25.114   0.234 -29.154  1.00 47.51           C  
ATOM   1980  CB  CYS   261     -23.955  -0.137 -30.094  1.00 47.51           C  
ATOM   1981  SG  CYS   261     -23.545   1.229 -31.223  1.00 47.51           S  
ATOM   1982  C   CYS   261     -25.521  -0.973 -28.359  1.00 47.51           C  
ATOM   1983  O   CYS   261     -26.532  -1.604 -28.663  1.00 47.51           O  
ATOM   1984  N   ARG   262     -24.744  -1.321 -27.317  1.00 91.73           N  
ATOM   1985  CA  ARG   262     -25.037  -2.437 -26.457  1.00 91.73           C  
ATOM   1986  CB  ARG   262     -23.866  -2.770 -25.507  1.00 91.73           C  
ATOM   1987  CG  ARG   262     -22.538  -2.917 -26.261  1.00 91.73           C  
ATOM   1988  CD  ARG   262     -21.472  -3.762 -25.556  1.00 91.73           C  
ATOM   1989  NE  ARG   262     -21.051  -3.074 -24.306  1.00 91.73           N  
ATOM   1990  CZ  ARG   262     -20.032  -2.163 -24.331  1.00 91.73           C  
ATOM   1991  NH1 ARG   262     -19.477  -1.787 -25.515  1.00 91.73           N  
ATOM   1992  NH2 ARG   262     -19.569  -1.630 -23.163  1.00 91.73           N  
ATOM   1993  C   ARG   262     -26.265  -2.132 -25.639  1.00 91.73           C  
ATOM   1994  O   ARG   262     -27.038  -3.029 -25.303  1.00 91.73           O  
ATOM   1995  N   GLY   263     -26.464  -0.850 -25.268  1.00 38.40           N  
ATOM   1996  CA  GLY   263     -27.594  -0.444 -24.469  1.00 38.40           C  
ATOM   1997  C   GLY   263     -28.863  -0.685 -25.232  1.00 38.40           C  
ATOM   1998  O   GLY   263     -29.905  -0.988 -24.651  1.00 38.40           O  
ATOM   1999  N   GLU   264     -28.811  -0.471 -26.558  1.00162.99           N  
ATOM   2000  CA  GLU   264     -29.929  -0.625 -27.450  1.00162.99           C  
ATOM   2001  CB  GLU   264     -29.787   0.142 -28.773  1.00162.99           C  
ATOM   2002  CG  GLU   264     -31.055   0.928 -29.114  1.00162.99           C  
ATOM   2003  CD  GLU   264     -30.879   2.296 -28.470  1.00162.99           C  
ATOM   2004  OE1 GLU   264     -29.782   2.874 -28.684  1.00162.99           O  
ATOM   2005  OE2 GLU   264     -31.802   2.782 -27.762  1.00162.99           O  
ATOM   2006  C   GLU   264     -30.202  -2.078 -27.753  1.00162.99           C  
ATOM   2007  O   GLU   264     -31.254  -2.389 -28.314  1.00162.99           O  
ATOM   2008  N   GLY   265     -29.259  -3.006 -27.453  1.00 55.17           N  
ATOM   2009  CA  GLY   265     -29.508  -4.395 -27.760  1.00 55.17           C  
ATOM   2010  C   GLY   265     -28.398  -5.022 -28.575  1.00 55.17           C  
ATOM   2011  O   GLY   265     -28.505  -6.188 -28.955  1.00 55.17           O  
ATOM   2012  N   GLY   266     -27.299  -4.295 -28.867  1.00 41.47           N  
ATOM   2013  CA  GLY   266     -26.217  -4.873 -29.630  1.00 41.47           C  
ATOM   2014  C   GLY   266     -25.502  -5.916 -28.807  1.00 41.47           C  
ATOM   2015  O   GLY   266     -25.610  -5.930 -27.581  1.00 41.47           O  
ATOM   2016  N   ILE   267     -24.737  -6.816 -29.479  1.00178.74           N  
ATOM   2017  CA  ILE   267     -24.072  -7.900 -28.800  1.00178.74           C  
ATOM   2018  CB  ILE   267     -24.709  -9.232 -29.084  1.00178.74           C  
ATOM   2019  CG1 ILE   267     -26.228  -9.203 -28.889  1.00178.74           C  
ATOM   2020  CG2 ILE   267     -24.048 -10.254 -28.159  1.00178.74           C  
ATOM   2021  CD1 ILE   267     -26.896 -10.502 -29.337  1.00178.74           C  
ATOM   2022  C   ILE   267     -22.649  -8.035 -29.297  1.00178.74           C  
ATOM   2023  O   ILE   267     -22.330  -7.670 -30.428  1.00178.74           O  
ATOM   2024  N   LEU   268     -21.746  -8.580 -28.444  1.00 90.89           N  
ATOM   2025  CA  LEU   268     -20.365  -8.791 -28.812  1.00 90.89           C  
ATOM   2026  CB  LEU   268     -19.371  -8.502 -27.676  1.00 90.89           C  
ATOM   2027  CG  LEU   268     -19.335  -7.019 -27.267  1.00 90.89           C  
ATOM   2028  CD1 LEU   268     -18.332  -6.770 -26.133  1.00 90.89           C  
ATOM   2029  CD2 LEU   268     -19.087  -6.118 -28.483  1.00 90.89           C  
ATOM   2030  C   LEU   268     -20.196 -10.242 -29.174  1.00 90.89           C  
ATOM   2031  O   LEU   268     -20.673 -11.120 -28.455  1.00 90.89           O  
ATOM   2032  N   ILE   269     -19.511 -10.534 -30.306  1.00125.41           N  
ATOM   2033  CA  ILE   269     -19.356 -11.910 -30.713  1.00125.41           C  
ATOM   2034  CB  ILE   269     -20.064 -12.291 -31.992  1.00125.41           C  
ATOM   2035  CG1 ILE   269     -21.544 -11.882 -32.044  1.00125.41           C  
ATOM   2036  CG2 ILE   269     -19.882 -13.806 -32.153  1.00125.41           C  
ATOM   2037  CD1 ILE   269     -21.758 -10.438 -32.495  1.00125.41           C  
ATOM   2038  C   ILE   269     -17.912 -12.181 -31.040  1.00125.41           C  
ATOM   2039  O   ILE   269     -17.192 -11.308 -31.520  1.00125.41           O  
ATOM   2040  N   ASN   270     -17.442 -13.422 -30.783  1.00 87.65           N  
ATOM   2041  CA  ASN   270     -16.096 -13.785 -31.140  1.00 87.65           C  
ATOM   2042  CB  ASN   270     -15.321 -14.492 -30.012  1.00 87.65           C  
ATOM   2043  CG  ASN   270     -16.124 -15.689 -29.538  1.00 87.65           C  
ATOM   2044  OD1 ASN   270     -17.107 -16.070 -30.168  1.00 87.65           O  
ATOM   2045  ND2 ASN   270     -15.714 -16.279 -28.384  1.00 87.65           N  
ATOM   2046  C   ASN   270     -16.099 -14.578 -32.422  1.00 87.65           C  
ATOM   2047  O   ASN   270     -17.110 -14.664 -33.115  1.00 87.65           O  
ATOM   2048  N   SER   271     -14.935 -15.152 -32.788  1.00 54.50           N  
ATOM   2049  CA  SER   271     -14.769 -15.830 -34.048  1.00 54.50           C  
ATOM   2050  CB  SER   271     -13.309 -16.262 -34.280  1.00 54.50           C  
ATOM   2051  OG  SER   271     -12.899 -17.167 -33.270  1.00 54.50           O  
ATOM   2052  C   SER   271     -15.667 -17.032 -34.129  1.00 54.50           C  
ATOM   2053  O   SER   271     -16.079 -17.424 -35.221  1.00 54.50           O  
ATOM   2054  N   GLN   272     -15.984 -17.652 -32.977  1.00 65.07           N  
ATOM   2055  CA  GLN   272     -16.854 -18.796 -32.908  1.00 65.07           C  
ATOM   2056  CB  GLN   272     -16.924 -19.412 -31.500  1.00 65.07           C  
ATOM   2057  CG  GLN   272     -15.618 -20.062 -31.046  1.00 65.07           C  
ATOM   2058  CD  GLN   272     -15.778 -20.506 -29.597  1.00 65.07           C  
ATOM   2059  OE1 GLN   272     -16.706 -21.237 -29.254  1.00 65.07           O  
ATOM   2060  NE2 GLN   272     -14.848 -20.046 -28.717  1.00 65.07           N  
ATOM   2061  C   GLN   272     -18.250 -18.390 -33.273  1.00 65.07           C  
ATOM   2062  O   GLN   272     -18.996 -19.183 -33.845  1.00 65.07           O  
ATOM   2063  N   GLY   273     -18.655 -17.144 -32.946  1.00 31.16           N  
ATOM   2064  CA  GLY   273     -20.008 -16.725 -33.201  1.00 31.16           C  
ATOM   2065  C   GLY   273     -20.719 -16.722 -31.886  1.00 31.16           C  
ATOM   2066  O   GLY   273     -21.907 -16.410 -31.798  1.00 31.16           O  
ATOM   2067  N   GLU   274     -19.973 -17.078 -30.824  1.00 77.19           N  
ATOM   2068  CA  GLU   274     -20.470 -17.160 -29.479  1.00 77.19           C  
ATOM   2069  CB  GLU   274     -19.482 -17.865 -28.531  1.00 77.19           C  
ATOM   2070  CG  GLU   274     -19.944 -17.963 -27.076  1.00 77.19           C  
ATOM   2071  CD  GLU   274     -18.709 -18.167 -26.201  1.00 77.19           C  
ATOM   2072  OE1 GLU   274     -17.569 -18.085 -26.735  1.00 77.19           O  
ATOM   2073  OE2 GLU   274     -18.888 -18.386 -24.973  1.00 77.19           O  
ATOM   2074  C   GLU   274     -20.642 -15.791 -28.907  1.00 77.19           C  
ATOM   2075  O   GLU   274     -19.830 -14.895 -29.134  1.00 77.19           O  
ATOM   2076  N   ARG   275     -21.724 -15.610 -28.122  1.00124.72           N  
ATOM   2077  CA  ARG   275     -21.907 -14.384 -27.402  1.00124.72           C  
ATOM   2078  CB  ARG   275     -23.379 -14.097 -27.084  1.00124.72           C  
ATOM   2079  CG  ARG   275     -23.574 -12.794 -26.315  1.00124.72           C  
ATOM   2080  CD  ARG   275     -24.973 -12.648 -25.726  1.00124.72           C  
ATOM   2081  NE  ARG   275     -25.018 -11.345 -25.010  1.00124.72           N  
ATOM   2082  CZ  ARG   275     -26.173 -10.951 -24.401  1.00124.72           C  
ATOM   2083  NH1 ARG   275     -27.270 -11.763 -24.439  1.00124.72           N  
ATOM   2084  NH2 ARG   275     -26.230  -9.751 -23.753  1.00124.72           N  
ATOM   2085  C   ARG   275     -21.197 -14.633 -26.101  1.00124.72           C  
ATOM   2086  O   ARG   275     -21.786 -15.091 -25.122  1.00124.72           O  
ATOM   2087  N   PHE   276     -19.903 -14.276 -26.060  1.00102.30           N  
ATOM   2088  CA  PHE   276     -19.013 -14.608 -24.982  1.00102.30           C  
ATOM   2089  CB  PHE   276     -17.529 -14.341 -25.310  1.00102.30           C  
ATOM   2090  CG  PHE   276     -17.270 -12.892 -25.555  1.00102.30           C  
ATOM   2091  CD1 PHE   276     -17.140 -12.011 -24.504  1.00102.30           C  
ATOM   2092  CD2 PHE   276     -17.122 -12.420 -26.838  1.00102.30           C  
ATOM   2093  CE1 PHE   276     -16.887 -10.677 -24.733  1.00102.30           C  
ATOM   2094  CE2 PHE   276     -16.869 -11.089 -27.070  1.00102.30           C  
ATOM   2095  CZ  PHE   276     -16.752 -10.212 -26.018  1.00102.30           C  
ATOM   2096  C   PHE   276     -19.371 -13.954 -23.679  1.00102.30           C  
ATOM   2097  O   PHE   276     -19.093 -14.502 -22.613  1.00102.30           O  
ATOM   2098  N   MET   277     -19.985 -12.761 -23.724  1.00108.16           N  
ATOM   2099  CA  MET   277     -20.297 -11.993 -22.548  1.00108.16           C  
ATOM   2100  CB  MET   277     -20.960 -10.650 -22.903  1.00108.16           C  
ATOM   2101  CG  MET   277     -20.058  -9.725 -23.729  1.00108.16           C  
ATOM   2102  SD  MET   277     -18.926  -8.663 -22.780  1.00108.16           S  
ATOM   2103  CE  MET   277     -18.015  -9.975 -21.929  1.00108.16           C  
ATOM   2104  C   MET   277     -21.234 -12.780 -21.685  1.00108.16           C  
ATOM   2105  O   MET   277     -21.248 -12.621 -20.465  1.00108.16           O  
ATOM   2106  N   GLU   278     -22.078 -13.636 -22.284  1.00 64.83           N  
ATOM   2107  CA  GLU   278     -22.969 -14.389 -21.449  1.00 64.83           C  
ATOM   2108  CB  GLU   278     -23.909 -15.328 -22.227  1.00 64.83           C  
ATOM   2109  CG  GLU   278     -25.082 -14.581 -22.860  1.00 64.83           C  
ATOM   2110  CD  GLU   278     -26.030 -15.585 -23.494  1.00 64.83           C  
ATOM   2111  OE1 GLU   278     -26.417 -16.567 -22.805  1.00 64.83           O  
ATOM   2112  OE2 GLU   278     -26.387 -15.374 -24.683  1.00 64.83           O  
ATOM   2113  C   GLU   278     -22.156 -15.220 -20.506  1.00 64.83           C  
ATOM   2114  O   GLU   278     -22.561 -15.452 -19.368  1.00 64.83           O  
ATOM   2115  N   ARG   279     -21.007 -15.740 -20.968  1.00108.68           N  
ATOM   2116  CA  ARG   279     -20.178 -16.571 -20.140  1.00108.68           C  
ATOM   2117  CB  ARG   279     -19.013 -17.172 -20.937  1.00108.68           C  
ATOM   2118  CG  ARG   279     -18.449 -18.447 -20.316  1.00108.68           C  
ATOM   2119  CD  ARG   279     -17.008 -18.741 -20.722  1.00108.68           C  
ATOM   2120  NE  ARG   279     -16.884 -18.523 -22.190  1.00108.68           N  
ATOM   2121  CZ  ARG   279     -15.757 -17.902 -22.644  1.00108.68           C  
ATOM   2122  NH1 ARG   279     -14.815 -17.503 -21.741  1.00108.68           N  
ATOM   2123  NH2 ARG   279     -15.566 -17.680 -23.977  1.00108.68           N  
ATOM   2124  C   ARG   279     -19.559 -15.781 -19.019  1.00108.68           C  
ATOM   2125  O   ARG   279     -19.587 -16.207 -17.865  1.00108.68           O  
ATOM   2126  N   TYR   280     -18.964 -14.613 -19.346  1.00 86.45           N  
ATOM   2127  CA  TYR   280     -18.261 -13.799 -18.389  1.00 86.45           C  
ATOM   2128  CB  TYR   280     -17.456 -12.665 -19.041  1.00 86.45           C  
ATOM   2129  CG  TYR   280     -16.271 -13.300 -19.675  1.00 86.45           C  
ATOM   2130  CD1 TYR   280     -16.329 -13.793 -20.957  1.00 86.45           C  
ATOM   2131  CD2 TYR   280     -15.095 -13.405 -18.967  1.00 86.45           C  
ATOM   2132  CE1 TYR   280     -15.220 -14.377 -21.526  1.00 86.45           C  
ATOM   2133  CE2 TYR   280     -13.986 -13.989 -19.530  1.00 86.45           C  
ATOM   2134  CZ  TYR   280     -14.049 -14.478 -20.814  1.00 86.45           C  
ATOM   2135  OH  TYR   280     -12.915 -15.079 -21.398  1.00 86.45           O  
ATOM   2136  C   TYR   280     -19.184 -13.185 -17.381  1.00 86.45           C  
ATOM   2137  O   TYR   280     -18.883 -13.193 -16.189  1.00 86.45           O  
ATOM   2138  N   ALA   281     -20.307 -12.591 -17.828  1.00 63.83           N  
ATOM   2139  CA  ALA   281     -21.231 -12.040 -16.876  1.00 63.83           C  
ATOM   2140  CB  ALA   281     -21.270 -10.503 -16.894  1.00 63.83           C  
ATOM   2141  C   ALA   281     -22.598 -12.524 -17.269  1.00 63.83           C  
ATOM   2142  O   ALA   281     -23.201 -11.997 -18.203  1.00 63.83           O  
ATOM   2143  N   PRO   282     -23.128 -13.488 -16.570  1.00110.59           N  
ATOM   2144  CA  PRO   282     -24.411 -14.008 -16.949  1.00110.59           C  
ATOM   2145  CD  PRO   282     -22.308 -14.495 -15.920  1.00110.59           C  
ATOM   2146  CB  PRO   282     -24.604 -15.284 -16.133  1.00110.59           C  
ATOM   2147  CG  PRO   282     -23.161 -15.777 -15.910  1.00110.59           C  
ATOM   2148  C   PRO   282     -25.524 -13.018 -16.824  1.00110.59           C  
ATOM   2149  O   PRO   282     -26.394 -12.990 -17.695  1.00110.59           O  
ATOM   2150  N   VAL   283     -25.539 -12.244 -15.722  1.00 64.03           N  
ATOM   2151  CA  VAL   283     -26.578 -11.282 -15.493  1.00 64.03           C  
ATOM   2152  CB  VAL   283     -26.496 -10.709 -14.101  1.00 64.03           C  
ATOM   2153  CG1 VAL   283     -27.546  -9.596 -13.940  1.00 64.03           C  
ATOM   2154  CG2 VAL   283     -26.624 -11.856 -13.083  1.00 64.03           C  
ATOM   2155  C   VAL   283     -26.476 -10.115 -16.435  1.00 64.03           C  
ATOM   2156  O   VAL   283     -27.317  -9.924 -17.312  1.00 64.03           O  
ATOM   2157  N   ALA   284     -25.398  -9.319 -16.275  1.00 66.41           N  
ATOM   2158  CA  ALA   284     -25.214  -8.094 -17.005  1.00 66.41           C  
ATOM   2159  CB  ALA   284     -24.052  -7.249 -16.459  1.00 66.41           C  
ATOM   2160  C   ALA   284     -24.940  -8.342 -18.453  1.00 66.41           C  
ATOM   2161  O   ALA   284     -25.467  -7.641 -19.316  1.00 66.41           O  
ATOM   2162  N   LYS   285     -24.080  -9.335 -18.750  1.00111.85           N  
ATOM   2163  CA  LYS   285     -23.748  -9.632 -20.113  1.00111.85           C  
ATOM   2164  CB  LYS   285     -24.967  -9.986 -20.979  1.00111.85           C  
ATOM   2165  CG  LYS   285     -25.485 -11.382 -20.611  1.00111.85           C  
ATOM   2166  CD  LYS   285     -26.871 -11.747 -21.141  1.00111.85           C  
ATOM   2167  CE  LYS   285     -27.312 -13.154 -20.730  1.00111.85           C  
ATOM   2168  NZ  LYS   285     -28.725 -13.372 -21.110  1.00111.85           N1+
ATOM   2169  C   LYS   285     -22.963  -8.487 -20.691  1.00111.85           C  
ATOM   2170  O   LYS   285     -22.025  -7.995 -20.070  1.00111.85           O  
ATOM   2171  N   ASP   286     -23.322  -8.050 -21.909  1.00123.91           N  
ATOM   2172  CA  ASP   286     -22.633  -7.014 -22.637  1.00123.91           C  
ATOM   2173  CB  ASP   286     -23.215  -6.791 -24.041  1.00123.91           C  
ATOM   2174  CG  ASP   286     -22.925  -8.030 -24.870  1.00123.91           C  
ATOM   2175  OD1 ASP   286     -21.830  -8.084 -25.490  1.00123.91           O  
ATOM   2176  OD2 ASP   286     -23.798  -8.937 -24.905  1.00123.91           O  
ATOM   2177  C   ASP   286     -22.733  -5.695 -21.918  1.00123.91           C  
ATOM   2178  O   ASP   286     -22.035  -4.745 -22.269  1.00123.91           O  
ATOM   2179  N   LEU   287     -23.717  -5.572 -21.011  1.00182.90           N  
ATOM   2180  CA  LEU   287     -24.026  -4.432 -20.178  1.00182.90           C  
ATOM   2181  CB  LEU   287     -25.492  -4.361 -19.730  1.00182.90           C  
ATOM   2182  CG  LEU   287     -26.422  -4.028 -20.910  1.00182.90           C  
ATOM   2183  CD1 LEU   287     -26.566  -5.211 -21.874  1.00182.90           C  
ATOM   2184  CD2 LEU   287     -27.764  -3.461 -20.438  1.00182.90           C  
ATOM   2185  C   LEU   287     -23.145  -4.272 -18.965  1.00182.90           C  
ATOM   2186  O   LEU   287     -23.377  -3.378 -18.154  1.00182.90           O  
ATOM   2187  N   ALA   288     -22.221  -5.207 -18.700  1.00 63.23           N  
ATOM   2188  CA  ALA   288     -21.404  -5.141 -17.514  1.00 63.23           C  
ATOM   2189  CB  ALA   288     -20.539  -6.396 -17.312  1.00 63.23           C  
ATOM   2190  C   ALA   288     -20.481  -3.950 -17.551  1.00 63.23           C  
ATOM   2191  O   ALA   288     -20.475  -3.165 -18.500  1.00 63.23           O  
ATOM   2192  N   SER   289     -19.706  -3.777 -16.452  1.00113.75           N  
ATOM   2193  CA  SER   289     -18.777  -2.692 -16.265  1.00113.75           C  
ATOM   2194  CB  SER   289     -17.901  -2.814 -15.003  1.00113.75           C  
ATOM   2195  OG  SER   289     -18.683  -2.808 -13.819  1.00113.75           O  
ATOM   2196  C   SER   289     -17.790  -2.711 -17.387  1.00113.75           C  
ATOM   2197  O   SER   289     -17.540  -3.738 -18.013  1.00113.75           O  
ATOM   2198  N   ARG   290     -17.200  -1.533 -17.656  1.00172.82           N  
ATOM   2199  CA  ARG   290     -16.280  -1.335 -18.737  1.00172.82           C  
ATOM   2200  CB  ARG   290     -15.902   0.149 -18.881  1.00172.82           C  
ATOM   2201  CG  ARG   290     -17.129   1.071 -18.949  1.00172.82           C  
ATOM   2202  CD  ARG   290     -17.585   1.451 -20.360  1.00172.82           C  
ATOM   2203  NE  ARG   290     -16.638   2.468 -20.898  1.00172.82           N  
ATOM   2204  CZ  ARG   290     -17.063   3.741 -21.160  1.00172.82           C  
ATOM   2205  NH1 ARG   290     -18.378   4.074 -21.014  1.00172.82           N  
ATOM   2206  NH2 ARG   290     -16.173   4.684 -21.581  1.00172.82           N  
ATOM   2207  C   ARG   290     -15.017  -2.122 -18.523  1.00172.82           C  
ATOM   2208  O   ARG   290     -14.475  -2.699 -19.466  1.00172.82           O  
ATOM   2209  N   ASP   291     -14.495  -2.161 -17.281  1.00 76.87           N  
ATOM   2210  CA  ASP   291     -13.262  -2.867 -17.069  1.00 76.87           C  
ATOM   2211  CB  ASP   291     -12.655  -2.672 -15.665  1.00 76.87           C  
ATOM   2212  CG  ASP   291     -13.596  -3.193 -14.592  1.00 76.87           C  
ATOM   2213  OD1 ASP   291     -14.826  -2.961 -14.719  1.00 76.87           O  
ATOM   2214  OD2 ASP   291     -13.094  -3.817 -13.621  1.00 76.87           O  
ATOM   2215  C   ASP   291     -13.452  -4.336 -17.316  1.00 76.87           C  
ATOM   2216  O   ASP   291     -12.558  -4.986 -17.857  1.00 76.87           O  
ATOM   2217  N   VAL   292     -14.611  -4.895 -16.904  1.00 54.22           N  
ATOM   2218  CA  VAL   292     -14.922  -6.302 -17.021  1.00 54.22           C  
ATOM   2219  CB  VAL   292     -16.215  -6.655 -16.329  1.00 54.22           C  
ATOM   2220  CG1 VAL   292     -16.546  -8.134 -16.592  1.00 54.22           C  
ATOM   2221  CG2 VAL   292     -16.076  -6.322 -14.833  1.00 54.22           C  
ATOM   2222  C   VAL   292     -15.053  -6.731 -18.457  1.00 54.22           C  
ATOM   2223  O   VAL   292     -14.520  -7.766 -18.858  1.00 54.22           O  
ATOM   2224  N   VAL   293     -15.795  -5.945 -19.261  1.00 51.90           N  
ATOM   2225  CA  VAL   293     -16.043  -6.244 -20.647  1.00 51.90           C  
ATOM   2226  CB  VAL   293     -16.959  -5.239 -21.288  1.00 51.90           C  
ATOM   2227  CG1 VAL   293     -17.004  -5.521 -22.799  1.00 51.90           C  
ATOM   2228  CG2 VAL   293     -18.337  -5.314 -20.606  1.00 51.90           C  
ATOM   2229  C   VAL   293     -14.750  -6.209 -21.410  1.00 51.90           C  
ATOM   2230  O   VAL   293     -14.470  -7.085 -22.227  1.00 51.90           O  
ATOM   2231  N   SER   294     -13.917  -5.183 -21.161  1.00 51.73           N  
ATOM   2232  CA  SER   294     -12.702  -5.048 -21.910  1.00 51.73           C  
ATOM   2233  CB  SER   294     -11.964  -3.724 -21.650  1.00 51.73           C  
ATOM   2234  OG  SER   294     -11.442  -3.683 -20.332  1.00 51.73           O  
ATOM   2235  C   SER   294     -11.777  -6.170 -21.570  1.00 51.73           C  
ATOM   2236  O   SER   294     -11.021  -6.636 -22.419  1.00 51.73           O  
ATOM   2237  N   ARG   295     -11.793  -6.617 -20.303  1.00148.38           N  
ATOM   2238  CA  ARG   295     -10.931  -7.689 -19.908  1.00148.38           C  
ATOM   2239  CB  ARG   295     -10.994  -7.933 -18.396  1.00148.38           C  
ATOM   2240  CG  ARG   295      -9.910  -8.863 -17.859  1.00148.38           C  
ATOM   2241  CD  ARG   295      -9.809  -8.799 -16.335  1.00148.38           C  
ATOM   2242  NE  ARG   295      -9.582  -7.368 -15.994  1.00148.38           N  
ATOM   2243  CZ  ARG   295     -10.645  -6.538 -15.781  1.00148.38           C  
ATOM   2244  NH1 ARG   295     -11.912  -7.048 -15.745  1.00148.38           N  
ATOM   2245  NH2 ARG   295     -10.440  -5.202 -15.599  1.00148.38           N  
ATOM   2246  C   ARG   295     -11.357  -8.936 -20.626  1.00148.38           C  
ATOM   2247  O   ARG   295     -10.523  -9.692 -21.121  1.00148.38           O  
ATOM   2248  N   SER   296     -12.681  -9.174 -20.721  1.00 48.26           N  
ATOM   2249  CA  SER   296     -13.203 -10.360 -21.347  1.00 48.26           C  
ATOM   2250  CB  SER   296     -14.742 -10.396 -21.329  1.00 48.26           C  
ATOM   2251  OG  SER   296     -15.221 -10.325 -19.996  1.00 48.26           O  
ATOM   2252  C   SER   296     -12.808 -10.385 -22.793  1.00 48.26           C  
ATOM   2253  O   SER   296     -12.415 -11.423 -23.325  1.00 48.26           O  
ATOM   2254  N   MET   297     -12.918  -9.233 -23.475  1.00 59.25           N  
ATOM   2255  CA  MET   297     -12.619  -9.152 -24.879  1.00 59.25           C  
ATOM   2256  CB  MET   297     -12.845  -7.738 -25.449  1.00 59.25           C  
ATOM   2257  CG  MET   297     -14.305  -7.279 -25.401  1.00 59.25           C  
ATOM   2258  SD  MET   297     -14.586  -5.516 -25.762  1.00 59.25           S  
ATOM   2259  CE  MET   297     -14.455  -5.659 -27.567  1.00 59.25           C  
ATOM   2260  C   MET   297     -11.174  -9.467 -25.081  1.00 59.25           C  
ATOM   2261  O   MET   297     -10.804 -10.204 -25.995  1.00 59.25           O  
ATOM   2262  N   THR   298     -10.321  -8.914 -24.202  1.00 47.44           N  
ATOM   2263  CA  THR   298      -8.899  -9.061 -24.281  1.00 47.44           C  
ATOM   2264  CB  THR   298      -8.215  -8.267 -23.209  1.00 47.44           C  
ATOM   2265  OG1 THR   298      -8.543  -6.891 -23.342  1.00 47.44           O  
ATOM   2266  CG2 THR   298      -6.697  -8.476 -23.321  1.00 47.44           C  
ATOM   2267  C   THR   298      -8.537 -10.509 -24.117  1.00 47.44           C  
ATOM   2268  O   THR   298      -7.646 -11.004 -24.804  1.00 47.44           O  
ATOM   2269  N   LEU   299      -9.208 -11.222 -23.189  1.00165.90           N  
ATOM   2270  CA  LEU   299      -8.936 -12.617 -22.966  1.00165.90           C  
ATOM   2271  CB  LEU   299      -9.643 -13.214 -21.741  1.00165.90           C  
ATOM   2272  CG  LEU   299      -8.913 -12.881 -20.436  1.00165.90           C  
ATOM   2273  CD1 LEU   299      -9.625 -13.490 -19.230  1.00165.90           C  
ATOM   2274  CD2 LEU   299      -7.449 -13.330 -20.508  1.00165.90           C  
ATOM   2275  C   LEU   299      -9.302 -13.429 -24.164  1.00165.90           C  
ATOM   2276  O   LEU   299      -8.596 -14.368 -24.522  1.00165.90           O  
ATOM   2277  N   GLU   300     -10.415 -13.081 -24.826  1.00108.28           N  
ATOM   2278  CA  GLU   300     -10.874 -13.818 -25.967  1.00108.28           C  
ATOM   2279  CB  GLU   300     -12.152 -13.204 -26.558  1.00108.28           C  
ATOM   2280  CG  GLU   300     -13.331 -13.244 -25.586  1.00108.28           C  
ATOM   2281  CD  GLU   300     -13.686 -14.708 -25.399  1.00108.28           C  
ATOM   2282  OE1 GLU   300     -13.941 -15.379 -26.434  1.00108.28           O  
ATOM   2283  OE2 GLU   300     -13.694 -15.182 -24.232  1.00108.28           O  
ATOM   2284  C   GLU   300      -9.820 -13.768 -27.036  1.00108.28           C  
ATOM   2285  O   GLU   300      -9.596 -14.746 -27.747  1.00108.28           O  
ATOM   2286  N   ILE   301      -9.165 -12.607 -27.200  1.00 56.49           N  
ATOM   2287  CA  ILE   301      -8.140 -12.443 -28.198  1.00 56.49           C  
ATOM   2288  CB  ILE   301      -7.664 -11.016 -28.291  1.00 56.49           C  
ATOM   2289  CG1 ILE   301      -8.803 -10.096 -28.776  1.00 56.49           C  
ATOM   2290  CG2 ILE   301      -6.406 -10.977 -29.174  1.00 56.49           C  
ATOM   2291  CD1 ILE   301      -8.518  -8.601 -28.613  1.00 56.49           C  
ATOM   2292  C   ILE   301      -6.944 -13.298 -27.866  1.00 56.49           C  
ATOM   2293  O   ILE   301      -6.371 -13.939 -28.746  1.00 56.49           O  
ATOM   2294  N   ARG   302      -6.541 -13.318 -26.578  1.00192.50           N  
ATOM   2295  CA  ARG   302      -5.374 -14.002 -26.084  1.00192.50           C  
ATOM   2296  CB  ARG   302      -5.241 -13.792 -24.559  1.00192.50           C  
ATOM   2297  CG  ARG   302      -4.170 -14.638 -23.875  1.00192.50           C  
ATOM   2298  CD  ARG   302      -4.190 -14.527 -22.347  1.00192.50           C  
ATOM   2299  NE  ARG   302      -3.821 -13.130 -21.991  1.00192.50           N  
ATOM   2300  CZ  ARG   302      -3.618 -12.792 -20.685  1.00192.50           C  
ATOM   2301  NH1 ARG   302      -3.723 -13.735 -19.702  1.00192.50           N  
ATOM   2302  NH2 ARG   302      -3.295 -11.507 -20.367  1.00192.50           N  
ATOM   2303  C   ARG   302      -5.515 -15.470 -26.337  1.00192.50           C  
ATOM   2304  O   ARG   302      -4.566 -16.153 -26.723  1.00192.50           O  
ATOM   2305  N   GLU   303      -6.736 -15.968 -26.107  1.00114.44           N  
ATOM   2306  CA  GLU   303      -7.151 -17.331 -26.209  1.00114.44           C  
ATOM   2307  CB  GLU   303      -8.409 -17.574 -25.356  1.00114.44           C  
ATOM   2308  CG  GLU   303      -8.011 -17.451 -23.872  1.00114.44           C  
ATOM   2309  CD  GLU   303      -9.208 -17.211 -22.957  1.00114.44           C  
ATOM   2310  OE1 GLU   303     -10.048 -16.335 -23.291  1.00114.44           O  
ATOM   2311  OE2 GLU   303      -9.285 -17.890 -21.896  1.00114.44           O  
ATOM   2312  C   GLU   303      -7.248 -17.778 -27.643  1.00114.44           C  
ATOM   2313  O   GLU   303      -7.356 -18.970 -27.913  1.00114.44           O  
ATOM   2314  N   GLY   304      -7.276 -16.847 -28.614  1.00 56.05           N  
ATOM   2315  CA  GLY   304      -7.229 -17.286 -29.983  1.00 56.05           C  
ATOM   2316  C   GLY   304      -8.555 -17.130 -30.660  1.00 56.05           C  
ATOM   2317  O   GLY   304      -8.674 -17.469 -31.837  1.00 56.05           O  
ATOM   2318  N   ARG   305      -9.592 -16.620 -29.963  1.00230.34           N  
ATOM   2319  CA  ARG   305     -10.857 -16.501 -30.639  1.00230.34           C  
ATOM   2320  CB  ARG   305     -12.052 -16.660 -29.686  1.00230.34           C  
ATOM   2321  CG  ARG   305     -11.982 -17.898 -28.793  1.00230.34           C  
ATOM   2322  CD  ARG   305     -13.116 -17.927 -27.770  1.00230.34           C  
ATOM   2323  NE  ARG   305     -12.692 -18.769 -26.616  1.00230.34           N  
ATOM   2324  CZ  ARG   305     -11.890 -18.218 -25.660  1.00230.34           C  
ATOM   2325  NH1 ARG   305     -11.362 -16.977 -25.863  1.00230.34           N  
ATOM   2326  NH2 ARG   305     -11.610 -18.899 -24.512  1.00230.34           N  
ATOM   2327  C   ARG   305     -11.001 -15.113 -31.209  1.00230.34           C  
ATOM   2328  O   ARG   305     -12.058 -14.497 -31.074  1.00230.34           O  
ATOM   2329  N   GLY   306      -9.968 -14.613 -31.922  1.00 67.79           N  
ATOM   2330  CA  GLY   306      -9.991 -13.289 -32.507  1.00 67.79           C  
ATOM   2331  C   GLY   306     -10.696 -13.363 -33.837  1.00 67.79           C  
ATOM   2332  O   GLY   306     -10.929 -14.456 -34.342  1.00 67.79           O  
ATOM   2333  N   CYS   307     -10.967 -12.199 -34.482  1.00172.15           N  
ATOM   2334  CA  CYS   307     -11.840 -12.124 -35.638  1.00172.15           C  
ATOM   2335  CB  CYS   307     -12.676 -10.836 -35.665  1.00172.15           C  
ATOM   2336  SG  CYS   307     -13.844 -10.761 -34.283  1.00172.15           S  
ATOM   2337  C   CYS   307     -11.193 -12.178 -36.998  1.00172.15           C  
ATOM   2338  O   CYS   307     -11.278 -13.186 -37.697  1.00172.15           O  
ATOM   2339  N   GLY   308     -10.573 -11.064 -37.436  1.00 96.32           N  
ATOM   2340  CA  GLY   308     -10.094 -10.917 -38.788  1.00 96.32           C  
ATOM   2341  C   GLY   308      -8.873 -11.766 -39.024  1.00 96.32           C  
ATOM   2342  O   GLY   308      -8.538 -12.650 -38.241  1.00 96.32           O  
ATOM   2343  N   PRO   309      -8.219 -11.536 -40.136  1.00 84.52           N  
ATOM   2344  CA  PRO   309      -7.054 -12.285 -40.532  1.00 84.52           C  
ATOM   2345  CD  PRO   309      -8.359 -10.297 -40.886  1.00 84.52           C  
ATOM   2346  CB  PRO   309      -6.585 -11.646 -41.839  1.00 84.52           C  
ATOM   2347  CG  PRO   309      -7.074 -10.190 -41.727  1.00 84.52           C  
ATOM   2348  C   PRO   309      -5.991 -12.282 -39.469  1.00 84.52           C  
ATOM   2349  O   PRO   309      -5.254 -13.263 -39.374  1.00 84.52           O  
ATOM   2350  N   GLU   310      -5.832 -11.173 -38.722  1.00135.36           N  
ATOM   2351  CA  GLU   310      -4.876 -11.129 -37.650  1.00135.36           C  
ATOM   2352  CB  GLU   310      -4.535  -9.703 -37.193  1.00135.36           C  
ATOM   2353  CG  GLU   310      -3.111  -9.593 -36.653  1.00135.36           C  
ATOM   2354  CD  GLU   310      -2.203  -9.793 -37.857  1.00135.36           C  
ATOM   2355  OE1 GLU   310      -2.223 -10.919 -38.423  1.00135.36           O  
ATOM   2356  OE2 GLU   310      -1.492  -8.825 -38.237  1.00135.36           O  
ATOM   2357  C   GLU   310      -5.449 -11.869 -36.471  1.00135.36           C  
ATOM   2358  O   GLU   310      -4.722 -12.420 -35.646  1.00135.36           O  
ATOM   2359  N   LYS   311      -6.792 -11.873 -36.372  1.00125.11           N  
ATOM   2360  CA  LYS   311      -7.531 -12.430 -35.274  1.00125.11           C  
ATOM   2361  CB  LYS   311      -7.376 -13.953 -35.094  1.00125.11           C  
ATOM   2362  CG  LYS   311      -7.928 -14.756 -36.279  1.00125.11           C  
ATOM   2363  CD  LYS   311      -7.978 -16.260 -36.020  1.00125.11           C  
ATOM   2364  CE  LYS   311      -9.234 -16.640 -35.235  1.00125.11           C  
ATOM   2365  NZ  LYS   311      -9.225 -18.081 -34.913  1.00125.11           N1+
ATOM   2366  C   LYS   311      -7.181 -11.692 -34.009  1.00125.11           C  
ATOM   2367  O   LYS   311      -7.017 -12.278 -32.940  1.00125.11           O  
ATOM   2368  N   ASP   312      -6.950 -10.372 -34.158  1.00138.70           N  
ATOM   2369  CA  ASP   312      -6.700  -9.404 -33.127  1.00138.70           C  
ATOM   2370  CB  ASP   312      -5.547  -8.430 -33.438  1.00138.70           C  
ATOM   2371  CG  ASP   312      -5.744  -7.728 -34.769  1.00138.70           C  
ATOM   2372  OD1 ASP   312      -6.690  -8.076 -35.523  1.00138.70           O  
ATOM   2373  OD2 ASP   312      -4.907  -6.830 -35.056  1.00138.70           O  
ATOM   2374  C   ASP   312      -7.901  -8.669 -32.555  1.00138.70           C  
ATOM   2375  O   ASP   312      -7.714  -7.895 -31.616  1.00138.70           O  
ATOM   2376  N   HIS   313      -9.126  -8.764 -33.129  1.00 95.77           N  
ATOM   2377  CA  HIS   313     -10.212  -7.999 -32.549  1.00 95.77           C  
ATOM   2378  ND1 HIS   313      -9.947  -7.272 -35.725  1.00 95.77           N  
ATOM   2379  CG  HIS   313     -10.876  -6.995 -34.747  1.00 95.77           C  
ATOM   2380  CB  HIS   313     -10.534  -6.715 -33.322  1.00 95.77           C  
ATOM   2381  NE2 HIS   313     -11.946  -7.341 -36.698  1.00 95.77           N  
ATOM   2382  CD2 HIS   313     -12.089  -7.042 -35.356  1.00 95.77           C  
ATOM   2383  CE1 HIS   313     -10.642  -7.470 -36.873  1.00 95.77           C  
ATOM   2384  C   HIS   313     -11.475  -8.822 -32.434  1.00 95.77           C  
ATOM   2385  O   HIS   313     -11.455 -10.040 -32.596  1.00 95.77           O  
ATOM   2386  N   VAL   314     -12.618  -8.165 -32.116  1.00155.36           N  
ATOM   2387  CA  VAL   314     -13.869  -8.845 -31.877  1.00155.36           C  
ATOM   2388  CB  VAL   314     -14.194  -8.842 -30.405  1.00155.36           C  
ATOM   2389  CG1 VAL   314     -14.378  -7.389 -29.956  1.00155.36           C  
ATOM   2390  CG2 VAL   314     -15.397  -9.747 -30.112  1.00155.36           C  
ATOM   2391  C   VAL   314     -14.955  -8.136 -32.653  1.00155.36           C  
ATOM   2392  O   VAL   314     -14.706  -7.099 -33.262  1.00155.36           O  
ATOM   2393  N   TYR   315     -16.194  -8.684 -32.674  1.00156.63           N  
ATOM   2394  CA  TYR   315     -17.245  -8.075 -33.453  1.00156.63           C  
ATOM   2395  CB  TYR   315     -17.958  -9.010 -34.457  1.00156.63           C  
ATOM   2396  CG  TYR   315     -17.182  -9.204 -35.720  1.00156.63           C  
ATOM   2397  CD1 TYR   315     -17.222  -8.231 -36.692  1.00156.63           C  
ATOM   2398  CD2 TYR   315     -16.427 -10.331 -35.950  1.00156.63           C  
ATOM   2399  CE1 TYR   315     -16.537  -8.369 -37.875  1.00156.63           C  
ATOM   2400  CE2 TYR   315     -15.738 -10.477 -37.134  1.00156.63           C  
ATOM   2401  CZ  TYR   315     -15.791  -9.498 -38.098  1.00156.63           C  
ATOM   2402  OH  TYR   315     -15.088  -9.644 -39.314  1.00156.63           O  
ATOM   2403  C   TYR   315     -18.345  -7.548 -32.582  1.00156.63           C  
ATOM   2404  O   TYR   315     -18.672  -8.110 -31.539  1.00156.63           O  
ATOM   2405  N   LEU   316     -18.927  -6.406 -33.004  1.00159.15           N  
ATOM   2406  CA  LEU   316     -20.057  -5.799 -32.355  1.00159.15           C  
ATOM   2407  CB  LEU   316     -19.808  -4.293 -32.124  1.00159.15           C  
ATOM   2408  CG  LEU   316     -20.922  -3.484 -31.432  1.00159.15           C  
ATOM   2409  CD1 LEU   316     -22.163  -3.378 -32.313  1.00159.15           C  
ATOM   2410  CD2 LEU   316     -21.231  -4.002 -30.022  1.00159.15           C  
ATOM   2411  C   LEU   316     -21.192  -5.993 -33.338  1.00159.15           C  
ATOM   2412  O   LEU   316     -21.129  -5.483 -34.456  1.00159.15           O  
ATOM   2413  N   GLN   317     -22.255  -6.740 -32.951  1.00112.82           N  
ATOM   2414  CA  GLN   317     -23.310  -7.103 -33.881  1.00112.82           C  
ATOM   2415  CB  GLN   317     -23.744  -8.574 -33.744  1.00112.82           C  
ATOM   2416  CG  GLN   317     -25.022  -8.919 -34.512  1.00112.82           C  
ATOM   2417  CD  GLN   317     -25.373 -10.369 -34.205  1.00112.82           C  
ATOM   2418  OE1 GLN   317     -24.509 -11.243 -34.215  1.00112.82           O  
ATOM   2419  NE2 GLN   317     -26.674 -10.633 -33.913  1.00112.82           N  
ATOM   2420  C   GLN   317     -24.582  -6.328 -33.654  1.00112.82           C  
ATOM   2421  O   GLN   317     -25.246  -6.489 -32.633  1.00112.82           O  
ATOM   2422  N   LEU   318     -24.892  -5.385 -34.571  1.00135.89           N  
ATOM   2423  CA  LEU   318     -26.107  -4.614 -34.634  1.00135.89           C  
ATOM   2424  CB  LEU   318     -25.837  -3.150 -35.030  1.00135.89           C  
ATOM   2425  CG  LEU   318     -24.963  -2.416 -33.991  1.00135.89           C  
ATOM   2426  CD1 LEU   318     -24.773  -0.935 -34.352  1.00135.89           C  
ATOM   2427  CD2 LEU   318     -25.497  -2.613 -32.562  1.00135.89           C  
ATOM   2428  C   LEU   318     -27.223  -5.169 -35.499  1.00135.89           C  
ATOM   2429  O   LEU   318     -28.384  -4.807 -35.316  1.00135.89           O  
ATOM   2430  N   HIS   319     -26.920  -6.037 -36.482  1.00103.42           N  
ATOM   2431  CA  HIS   319     -27.842  -6.366 -37.556  1.00103.42           C  
ATOM   2432  ND1 HIS   319     -25.067  -8.425 -38.077  1.00103.42           N  
ATOM   2433  CG  HIS   319     -26.441  -8.418 -38.170  1.00103.42           C  
ATOM   2434  CB  HIS   319     -27.232  -7.246 -38.660  1.00103.42           C  
ATOM   2435  NE2 HIS   319     -25.759 -10.435 -37.428  1.00103.42           N  
ATOM   2436  CD2 HIS   319     -26.848  -9.652 -37.769  1.00103.42           C  
ATOM   2437  CE1 HIS   319     -24.712  -9.655 -37.628  1.00103.42           C  
ATOM   2438  C   HIS   319     -29.164  -6.953 -37.140  1.00103.42           C  
ATOM   2439  O   HIS   319     -30.146  -6.798 -37.865  1.00103.42           O  
ATOM   2440  N   HIS   320     -29.248  -7.670 -36.008  1.00 76.14           N  
ATOM   2441  CA  HIS   320     -30.496  -8.264 -35.613  1.00 76.14           C  
ATOM   2442  ND1 HIS   320     -28.502  -7.908 -33.170  1.00 76.14           N  
ATOM   2443  CG  HIS   320     -29.777  -8.427 -33.196  1.00 76.14           C  
ATOM   2444  CB  HIS   320     -30.354  -9.158 -34.368  1.00 76.14           C  
ATOM   2445  NE2 HIS   320     -29.414  -7.455 -31.194  1.00 76.14           N  
ATOM   2446  CD2 HIS   320     -30.321  -8.141 -31.983  1.00 76.14           C  
ATOM   2447  CE1 HIS   320     -28.338  -7.338 -31.949  1.00 76.14           C  
ATOM   2448  C   HIS   320     -31.523  -7.192 -35.339  1.00 76.14           C  
ATOM   2449  O   HIS   320     -32.717  -7.435 -35.497  1.00 76.14           O  
ATOM   2450  N   LEU   321     -31.095  -5.986 -34.911  1.00 71.22           N  
ATOM   2451  CA  LEU   321     -31.965  -4.895 -34.539  1.00 71.22           C  
ATOM   2452  CB  LEU   321     -31.172  -3.709 -33.962  1.00 71.22           C  
ATOM   2453  CG  LEU   321     -30.340  -4.078 -32.718  1.00 71.22           C  
ATOM   2454  CD1 LEU   321     -29.561  -2.868 -32.182  1.00 71.22           C  
ATOM   2455  CD2 LEU   321     -31.209  -4.734 -31.634  1.00 71.22           C  
ATOM   2456  C   LEU   321     -32.713  -4.381 -35.736  1.00 71.22           C  
ATOM   2457  O   LEU   321     -32.235  -4.450 -36.867  1.00 71.22           O  
ATOM   2458  N   PRO   322     -33.900  -3.863 -35.511  1.00142.52           N  
ATOM   2459  CA  PRO   322     -34.657  -3.310 -36.597  1.00142.52           C  
ATOM   2460  CD  PRO   322     -34.767  -4.352 -34.453  1.00142.52           C  
ATOM   2461  CB  PRO   322     -36.085  -3.110 -36.066  1.00142.52           C  
ATOM   2462  CG  PRO   322     -36.000  -3.440 -34.559  1.00142.52           C  
ATOM   2463  C   PRO   322     -33.950  -2.094 -37.109  1.00142.52           C  
ATOM   2464  O   PRO   322     -33.381  -1.337 -36.324  1.00142.52           O  
ATOM   2465  N   PRO   323     -33.971  -1.914 -38.396  1.00133.35           N  
ATOM   2466  CA  PRO   323     -33.242  -0.843 -39.018  1.00133.35           C  
ATOM   2467  CD  PRO   323     -34.167  -3.047 -39.286  1.00133.35           C  
ATOM   2468  CB  PRO   323     -33.302  -1.145 -40.518  1.00133.35           C  
ATOM   2469  CG  PRO   323     -33.439  -2.679 -40.587  1.00133.35           C  
ATOM   2470  C   PRO   323     -33.690   0.532 -38.619  1.00133.35           C  
ATOM   2471  O   PRO   323     -32.864   1.445 -38.613  1.00133.35           O  
ATOM   2472  N   GLU   324     -34.978   0.717 -38.281  1.00 89.53           N  
ATOM   2473  CA  GLU   324     -35.457   2.029 -37.952  1.00 89.53           C  
ATOM   2474  CB  GLU   324     -36.976   2.070 -37.693  1.00 89.53           C  
ATOM   2475  CG  GLU   324     -37.596   3.467 -37.821  1.00 89.53           C  
ATOM   2476  CD  GLU   324     -37.086   4.377 -36.710  1.00 89.53           C  
ATOM   2477  OE1 GLU   324     -37.302   4.050 -35.514  1.00 89.53           O  
ATOM   2478  OE2 GLU   324     -36.478   5.426 -37.054  1.00 89.53           O  
ATOM   2479  C   GLU   324     -34.770   2.460 -36.698  1.00 89.53           C  
ATOM   2480  O   GLU   324     -34.408   3.625 -36.542  1.00 89.53           O  
ATOM   2481  N   GLN   325     -34.569   1.496 -35.779  1.00 56.80           N  
ATOM   2482  CA  GLN   325     -33.994   1.723 -34.487  1.00 56.80           C  
ATOM   2483  CB  GLN   325     -33.963   0.428 -33.656  1.00 56.80           C  
ATOM   2484  CG  GLN   325     -33.372   0.573 -32.255  1.00 56.80           C  
ATOM   2485  CD  GLN   325     -33.540  -0.780 -31.583  1.00 56.80           C  
ATOM   2486  OE1 GLN   325     -34.591  -1.410 -31.696  1.00 56.80           O  
ATOM   2487  NE2 GLN   325     -32.475  -1.244 -30.883  1.00 56.80           N  
ATOM   2488  C   GLN   325     -32.586   2.201 -34.649  1.00 56.80           C  
ATOM   2489  O   GLN   325     -32.161   3.131 -33.965  1.00 56.80           O  
ATOM   2490  N   LEU   326     -31.826   1.583 -35.573  1.00 53.76           N  
ATOM   2491  CA  LEU   326     -30.453   1.950 -35.762  1.00 53.76           C  
ATOM   2492  CB  LEU   326     -29.710   1.043 -36.763  1.00 53.76           C  
ATOM   2493  CG  LEU   326     -29.642  -0.426 -36.293  1.00 53.76           C  
ATOM   2494  CD1 LEU   326     -28.696  -1.269 -37.166  1.00 53.76           C  
ATOM   2495  CD2 LEU   326     -29.322  -0.517 -34.795  1.00 53.76           C  
ATOM   2496  C   LEU   326     -30.382   3.359 -36.254  1.00 53.76           C  
ATOM   2497  O   LEU   326     -29.536   4.139 -35.820  1.00 53.76           O  
ATOM   2498  N   ALA   327     -31.276   3.723 -37.190  1.00 45.73           N  
ATOM   2499  CA  ALA   327     -31.279   5.050 -37.734  1.00 45.73           C  
ATOM   2500  CB  ALA   327     -32.298   5.222 -38.871  1.00 45.73           C  
ATOM   2501  C   ALA   327     -31.630   6.050 -36.674  1.00 45.73           C  
ATOM   2502  O   ALA   327     -31.022   7.114 -36.593  1.00 45.73           O  
ATOM   2503  N   THR   328     -32.656   5.756 -35.856  1.00145.06           N  
ATOM   2504  CA  THR   328     -33.100   6.710 -34.879  1.00145.06           C  
ATOM   2505  CB  THR   328     -34.463   6.353 -34.353  1.00145.06           C  
ATOM   2506  OG1 THR   328     -34.946   7.387 -33.512  1.00145.06           O  
ATOM   2507  CG2 THR   328     -34.414   5.009 -33.605  1.00145.06           C  
ATOM   2508  C   THR   328     -32.142   6.883 -33.729  1.00145.06           C  
ATOM   2509  O   THR   328     -31.786   8.009 -33.377  1.00145.06           O  
ATOM   2510  N   ARG   329     -31.752   5.776 -33.060  1.00168.70           N  
ATOM   2511  CA  ARG   329     -30.892   5.876 -31.911  1.00168.70           C  
ATOM   2512  CB  ARG   329     -30.997   4.660 -30.979  1.00168.70           C  
ATOM   2513  CG  ARG   329     -32.430   4.373 -30.536  1.00168.70           C  
ATOM   2514  CD  ARG   329     -33.112   5.544 -29.829  1.00168.70           C  
ATOM   2515  NE  ARG   329     -34.562   5.214 -29.770  1.00168.70           N  
ATOM   2516  CZ  ARG   329     -35.480   6.195 -29.529  1.00168.70           C  
ATOM   2517  NH1 ARG   329     -35.065   7.455 -29.213  1.00168.70           N  
ATOM   2518  NH2 ARG   329     -36.813   5.916 -29.615  1.00168.70           N  
ATOM   2519  C   ARG   329     -29.427   6.044 -32.232  1.00168.70           C  
ATOM   2520  O   ARG   329     -28.701   6.747 -31.537  1.00168.70           O  
ATOM   2521  N   LEU   330     -28.966   5.245 -33.207  1.00184.90           N  
ATOM   2522  CA  LEU   330     -27.643   4.985 -33.721  1.00184.90           C  
ATOM   2523  CB  LEU   330     -27.477   3.507 -34.083  1.00184.90           C  
ATOM   2524  CG  LEU   330     -27.801   2.614 -32.870  1.00184.90           C  
ATOM   2525  CD1 LEU   330     -27.509   1.136 -33.156  1.00184.90           C  
ATOM   2526  CD2 LEU   330     -27.120   3.123 -31.589  1.00184.90           C  
ATOM   2527  C   LEU   330     -27.090   5.804 -34.863  1.00184.90           C  
ATOM   2528  O   LEU   330     -26.060   5.366 -35.377  1.00184.90           O  
ATOM   2529  N   PRO   331     -27.688   6.806 -35.426  1.00101.06           N  
ATOM   2530  CA  PRO   331     -27.171   7.383 -36.654  1.00101.06           C  
ATOM   2531  CD  PRO   331     -28.443   7.779 -34.653  1.00101.06           C  
ATOM   2532  CB  PRO   331     -28.000   8.642 -36.873  1.00101.06           C  
ATOM   2533  CG  PRO   331     -28.324   9.096 -35.439  1.00101.06           C  
ATOM   2534  C   PRO   331     -25.697   7.718 -36.712  1.00101.06           C  
ATOM   2535  O   PRO   331     -25.108   7.532 -37.776  1.00101.06           O  
ATOM   2536  N   GLY   332     -25.080   8.226 -35.625  1.00 40.57           N  
ATOM   2537  CA  GLY   332     -23.710   8.656 -35.711  1.00 40.57           C  
ATOM   2538  C   GLY   332     -22.770   7.520 -35.998  1.00 40.57           C  
ATOM   2539  O   GLY   332     -21.920   7.628 -36.881  1.00 40.57           O  
ATOM   2540  N   ILE   333     -22.893   6.404 -35.255  1.00106.62           N  
ATOM   2541  CA  ILE   333     -22.012   5.282 -35.423  1.00106.62           C  
ATOM   2542  CB  ILE   333     -22.186   4.185 -34.393  1.00106.62           C  
ATOM   2543  CG1 ILE   333     -23.549   3.467 -34.488  1.00106.62           C  
ATOM   2544  CG2 ILE   333     -21.899   4.811 -33.018  1.00106.62           C  
ATOM   2545  CD1 ILE   333     -23.635   2.390 -35.576  1.00106.62           C  
ATOM   2546  C   ILE   333     -22.243   4.694 -36.774  1.00106.62           C  
ATOM   2547  O   ILE   333     -21.315   4.207 -37.416  1.00106.62           O  
ATOM   2548  N   SER   334     -23.508   4.707 -37.232  1.00 88.88           N  
ATOM   2549  CA  SER   334     -23.842   4.099 -38.484  1.00 88.88           C  
ATOM   2550  CB  SER   334     -25.325   4.280 -38.852  1.00 88.88           C  
ATOM   2551  OG  SER   334     -25.610   3.608 -40.069  1.00 88.88           O  
ATOM   2552  C   SER   334     -23.005   4.722 -39.565  1.00 88.88           C  
ATOM   2553  O   SER   334     -22.514   4.021 -40.449  1.00 88.88           O  
ATOM   2554  N   GLU   335     -22.834   6.058 -39.538  1.00 56.44           N  
ATOM   2555  CA  GLU   335     -22.014   6.700 -40.531  1.00 56.44           C  
ATOM   2556  CB  GLU   335     -22.074   8.237 -40.499  1.00 56.44           C  
ATOM   2557  CG  GLU   335     -21.123   8.877 -41.516  1.00 56.44           C  
ATOM   2558  CD  GLU   335     -21.187  10.387 -41.354  1.00 56.44           C  
ATOM   2559  OE1 GLU   335     -22.258  10.968 -41.669  1.00 56.44           O  
ATOM   2560  OE2 GLU   335     -20.164  10.976 -40.915  1.00 56.44           O  
ATOM   2561  C   GLU   335     -20.568   6.359 -40.330  1.00 56.44           C  
ATOM   2562  O   GLU   335     -19.860   6.049 -41.287  1.00 56.44           O  
ATOM   2563  N   THR   336     -20.095   6.401 -39.065  1.00133.66           N  
ATOM   2564  CA  THR   336     -18.700   6.221 -38.763  1.00133.66           C  
ATOM   2565  CB  THR   336     -18.364   6.369 -37.305  1.00133.66           C  
ATOM   2566  OG1 THR   336     -18.996   5.352 -36.542  1.00133.66           O  
ATOM   2567  CG2 THR   336     -18.807   7.759 -36.827  1.00133.66           C  
ATOM   2568  C   THR   336     -18.263   4.842 -39.137  1.00133.66           C  
ATOM   2569  O   THR   336     -17.165   4.654 -39.656  1.00133.66           O  
ATOM   2570  N   ALA   337     -19.107   3.835 -38.870  1.00 42.62           N  
ATOM   2571  CA  ALA   337     -18.708   2.489 -39.150  1.00 42.62           C  
ATOM   2572  CB  ALA   337     -19.772   1.454 -38.744  1.00 42.62           C  
ATOM   2573  C   ALA   337     -18.456   2.353 -40.618  1.00 42.62           C  
ATOM   2574  O   ALA   337     -17.503   1.689 -41.021  1.00 42.62           O  
ATOM   2575  N   MET   338     -19.322   2.947 -41.463  1.00118.57           N  
ATOM   2576  CA  MET   338     -19.118   2.853 -42.880  1.00118.57           C  
ATOM   2577  CB  MET   338     -20.261   3.460 -43.705  1.00118.57           C  
ATOM   2578  CG  MET   338     -21.563   2.673 -43.617  1.00118.57           C  
ATOM   2579  SD  MET   338     -22.897   3.320 -44.666  1.00118.57           S  
ATOM   2580  CE  MET   338     -22.139   2.800 -46.233  1.00118.57           C  
ATOM   2581  C   MET   338     -17.886   3.590 -43.292  1.00118.57           C  
ATOM   2582  O   MET   338     -17.075   3.075 -44.060  1.00118.57           O  
ATOM   2583  N   ILE   339     -17.704   4.828 -42.794  1.00123.82           N  
ATOM   2584  CA  ILE   339     -16.589   5.593 -43.266  1.00123.82           C  
ATOM   2585  CB  ILE   339     -16.656   7.040 -42.832  1.00123.82           C  
ATOM   2586  CG1 ILE   339     -16.629   7.186 -41.304  1.00123.82           C  
ATOM   2587  CG2 ILE   339     -17.921   7.657 -43.455  1.00123.82           C  
ATOM   2588  CD1 ILE   339     -16.567   8.641 -40.837  1.00123.82           C  
ATOM   2589  C   ILE   339     -15.291   4.968 -42.839  1.00123.82           C  
ATOM   2590  O   ILE   339     -14.406   4.757 -43.667  1.00123.82           O  
ATOM   2591  N   PHE   340     -15.117   4.658 -41.540  1.00151.35           N  
ATOM   2592  CA  PHE   340     -13.862   4.091 -41.125  1.00151.35           C  
ATOM   2593  CB  PHE   340     -13.645   4.178 -39.604  1.00151.35           C  
ATOM   2594  CG  PHE   340     -13.532   5.619 -39.250  1.00151.35           C  
ATOM   2595  CD1 PHE   340     -12.311   6.252 -39.286  1.00151.35           C  
ATOM   2596  CD2 PHE   340     -14.647   6.340 -38.887  1.00151.35           C  
ATOM   2597  CE1 PHE   340     -12.204   7.583 -38.964  1.00151.35           C  
ATOM   2598  CE2 PHE   340     -14.546   7.670 -38.562  1.00151.35           C  
ATOM   2599  CZ  PHE   340     -13.320   8.294 -38.595  1.00151.35           C  
ATOM   2600  C   PHE   340     -13.683   2.647 -41.512  1.00151.35           C  
ATOM   2601  O   PHE   340     -12.650   2.266 -42.059  1.00151.35           O  
ATOM   2602  N   ALA   341     -14.656   1.797 -41.121  1.00 90.26           N  
ATOM   2603  CA  ALA   341     -14.709   0.366 -41.292  1.00 90.26           C  
ATOM   2604  CB  ALA   341     -15.629  -0.300 -40.255  1.00 90.26           C  
ATOM   2605  C   ALA   341     -15.126  -0.111 -42.645  1.00 90.26           C  
ATOM   2606  O   ALA   341     -14.729  -1.199 -43.061  1.00 90.26           O  
ATOM   2607  N   GLY   342     -16.013   0.633 -43.335  1.00 30.06           N  
ATOM   2608  CA  GLY   342     -16.535   0.145 -44.576  1.00 30.06           C  
ATOM   2609  C   GLY   342     -17.573  -0.886 -44.233  1.00 30.06           C  
ATOM   2610  O   GLY   342     -17.801  -1.825 -44.992  1.00 30.06           O  
ATOM   2611  N   VAL   343     -18.234  -0.739 -43.065  1.00 45.02           N  
ATOM   2612  CA  VAL   343     -19.203  -1.717 -42.652  1.00 45.02           C  
ATOM   2613  CB  VAL   343     -18.988  -2.214 -41.253  1.00 45.02           C  
ATOM   2614  CG1 VAL   343     -20.184  -3.095 -40.852  1.00 45.02           C  
ATOM   2615  CG2 VAL   343     -17.640  -2.951 -41.204  1.00 45.02           C  
ATOM   2616  C   VAL   343     -20.579  -1.132 -42.685  1.00 45.02           C  
ATOM   2617  O   VAL   343     -20.802   0.004 -42.271  1.00 45.02           O  
ATOM   2618  N   ASP   344     -21.540  -1.928 -43.199  1.00 63.78           N  
ATOM   2619  CA  ASP   344     -22.930  -1.566 -43.249  1.00 63.78           C  
ATOM   2620  CB  ASP   344     -23.645  -2.143 -44.487  1.00 63.78           C  
ATOM   2621  CG  ASP   344     -25.069  -1.603 -44.575  1.00 63.78           C  
ATOM   2622  OD1 ASP   344     -25.682  -1.325 -43.510  1.00 63.78           O  
ATOM   2623  OD2 ASP   344     -25.565  -1.462 -45.724  1.00 63.78           O  
ATOM   2624  C   ASP   344     -23.542  -2.186 -42.027  1.00 63.78           C  
ATOM   2625  O   ASP   344     -23.728  -3.398 -41.962  1.00 63.78           O  
ATOM   2626  N   VAL   345     -23.912  -1.353 -41.037  1.00 66.20           N  
ATOM   2627  CA  VAL   345     -24.385  -1.831 -39.765  1.00 66.20           C  
ATOM   2628  CB  VAL   345     -24.667  -0.734 -38.780  1.00 66.20           C  
ATOM   2629  CG1 VAL   345     -23.320  -0.113 -38.376  1.00 66.20           C  
ATOM   2630  CG2 VAL   345     -25.671   0.266 -39.388  1.00 66.20           C  
ATOM   2631  C   VAL   345     -25.617  -2.675 -39.889  1.00 66.20           C  
ATOM   2632  O   VAL   345     -25.832  -3.570 -39.073  1.00 66.20           O  
ATOM   2633  N   THR   346     -26.499  -2.394 -40.861  1.00 65.90           N  
ATOM   2634  CA  THR   346     -27.665  -3.224 -40.957  1.00 65.90           C  
ATOM   2635  CB  THR   346     -28.658  -2.741 -41.979  1.00 65.90           C  
ATOM   2636  OG1 THR   346     -28.126  -2.821 -43.293  1.00 65.90           O  
ATOM   2637  CG2 THR   346     -28.985  -1.277 -41.645  1.00 65.90           C  
ATOM   2638  C   THR   346     -27.248  -4.624 -41.314  1.00 65.90           C  
ATOM   2639  O   THR   346     -27.834  -5.582 -40.815  1.00 65.90           O  
ATOM   2640  N   LYS   347     -26.304  -4.777 -42.271  1.00130.02           N  
ATOM   2641  CA  LYS   347     -25.802  -6.061 -42.704  1.00130.02           C  
ATOM   2642  CB  LYS   347     -25.289  -6.051 -44.153  1.00130.02           C  
ATOM   2643  CG  LYS   347     -26.405  -6.033 -45.198  1.00130.02           C  
ATOM   2644  CD  LYS   347     -27.221  -4.743 -45.212  1.00130.02           C  
ATOM   2645  CE  LYS   347     -28.445  -4.803 -46.125  1.00130.02           C  
ATOM   2646  NZ  LYS   347     -29.217  -3.550 -45.990  1.00130.02           N1+
ATOM   2647  C   LYS   347     -24.711  -6.704 -41.875  1.00130.02           C  
ATOM   2648  O   LYS   347     -24.798  -7.897 -41.586  1.00130.02           O  
ATOM   2649  N   GLU   348     -23.648  -5.964 -41.476  1.00105.08           N  
ATOM   2650  CA  GLU   348     -22.514  -6.638 -40.877  1.00105.08           C  
ATOM   2651  CB  GLU   348     -21.220  -6.591 -41.714  1.00105.08           C  
ATOM   2652  CG  GLU   348     -21.201  -7.533 -42.914  1.00105.08           C  
ATOM   2653  CD  GLU   348     -21.818  -6.809 -44.091  1.00105.08           C  
ATOM   2654  OE1 GLU   348     -22.356  -5.689 -43.885  1.00105.08           O  
ATOM   2655  OE2 GLU   348     -21.750  -7.368 -45.219  1.00105.08           O  
ATOM   2656  C   GLU   348     -22.144  -6.049 -39.549  1.00105.08           C  
ATOM   2657  O   GLU   348     -22.577  -4.966 -39.161  1.00105.08           O  
ATOM   2658  N   PRO   349     -21.340  -6.816 -38.840  1.00 89.72           N  
ATOM   2659  CA  PRO   349     -20.841  -6.440 -37.541  1.00 89.72           C  
ATOM   2660  CD  PRO   349     -21.332  -8.258 -39.028  1.00 89.72           C  
ATOM   2661  CB  PRO   349     -20.482  -7.746 -36.827  1.00 89.72           C  
ATOM   2662  CG  PRO   349     -20.363  -8.782 -37.957  1.00 89.72           C  
ATOM   2663  C   PRO   349     -19.685  -5.492 -37.649  1.00 89.72           C  
ATOM   2664  O   PRO   349     -19.040  -5.458 -38.694  1.00 89.72           O  
ATOM   2665  N   ILE   350     -19.389  -4.728 -36.577  1.00 74.92           N  
ATOM   2666  CA  ILE   350     -18.309  -3.784 -36.618  1.00 74.92           C  
ATOM   2667  CB  ILE   350     -18.660  -2.472 -35.976  1.00 74.92           C  
ATOM   2668  CG1 ILE   350     -19.866  -1.831 -36.685  1.00 74.92           C  
ATOM   2669  CG2 ILE   350     -17.402  -1.590 -35.994  1.00 74.92           C  
ATOM   2670  CD1 ILE   350     -20.439  -0.625 -35.944  1.00 74.92           C  
ATOM   2671  C   ILE   350     -17.153  -4.358 -35.855  1.00 74.92           C  
ATOM   2672  O   ILE   350     -17.323  -4.895 -34.762  1.00 74.92           O  
ATOM   2673  N   PRO   351     -15.977  -4.315 -36.436  1.00104.70           N  
ATOM   2674  CA  PRO   351     -14.764  -4.770 -35.807  1.00104.70           C  
ATOM   2675  CD  PRO   351     -15.776  -3.843 -37.792  1.00104.70           C  
ATOM   2676  CB  PRO   351     -13.707  -4.751 -36.911  1.00104.70           C  
ATOM   2677  CG  PRO   351     -14.249  -3.726 -37.928  1.00104.70           C  
ATOM   2678  C   PRO   351     -14.444  -3.844 -34.673  1.00104.70           C  
ATOM   2679  O   PRO   351     -14.314  -2.645 -34.916  1.00104.70           O  
ATOM   2680  N   VAL   352     -14.259  -4.361 -33.441  1.00 72.98           N  
ATOM   2681  CA  VAL   352     -13.966  -3.465 -32.356  1.00 72.98           C  
ATOM   2682  CB  VAL   352     -15.167  -3.062 -31.541  1.00 72.98           C  
ATOM   2683  CG1 VAL   352     -16.123  -2.249 -32.431  1.00 72.98           C  
ATOM   2684  CG2 VAL   352     -15.810  -4.320 -30.940  1.00 72.98           C  
ATOM   2685  C   VAL   352     -12.979  -4.105 -31.422  1.00 72.98           C  
ATOM   2686  O   VAL   352     -12.823  -5.326 -31.401  1.00 72.98           O  
ATOM   2687  N   LEU   353     -12.252  -3.260 -30.654  1.00162.77           N  
ATOM   2688  CA  LEU   353     -11.297  -3.726 -29.683  1.00162.77           C  
ATOM   2689  CB  LEU   353      -9.882  -3.951 -30.267  1.00162.77           C  
ATOM   2690  CG  LEU   353      -9.214  -2.714 -30.915  1.00162.77           C  
ATOM   2691  CD1 LEU   353      -8.829  -1.648 -29.886  1.00162.77           C  
ATOM   2692  CD2 LEU   353      -8.009  -3.113 -31.778  1.00162.77           C  
ATOM   2693  C   LEU   353     -11.224  -2.720 -28.559  1.00162.77           C  
ATOM   2694  O   LEU   353     -11.547  -1.550 -28.756  1.00162.77           O  
ATOM   2695  N   PRO   354     -10.811  -3.128 -27.375  1.00123.42           N  
ATOM   2696  CA  PRO   354     -10.718  -2.211 -26.267  1.00123.42           C  
ATOM   2697  CD  PRO   354     -11.035  -4.492 -26.925  1.00123.42           C  
ATOM   2698  CB  PRO   354     -10.446  -3.063 -25.030  1.00123.42           C  
ATOM   2699  CG  PRO   354     -11.110  -4.406 -25.386  1.00123.42           C  
ATOM   2700  C   PRO   354      -9.679  -1.172 -26.554  1.00123.42           C  
ATOM   2701  O   PRO   354      -8.596  -1.533 -27.011  1.00123.42           O  
ATOM   2702  N   THR   355      -9.984   0.116 -26.286  1.00149.43           N  
ATOM   2703  CA  THR   355      -9.071   1.193 -26.579  1.00149.43           C  
ATOM   2704  CB  THR   355      -9.486   2.018 -27.762  1.00149.43           C  
ATOM   2705  OG1 THR   355     -10.813   2.484 -27.576  1.00149.43           O  
ATOM   2706  CG2 THR   355      -9.375   1.201 -29.054  1.00149.43           C  
ATOM   2707  C   THR   355      -9.057   2.163 -25.436  1.00149.43           C  
ATOM   2708  O   THR   355     -10.083   2.379 -24.796  1.00149.43           O  
ATOM   2709  N   VAL   356      -7.895   2.813 -25.182  1.00 89.02           N  
ATOM   2710  CA  VAL   356      -7.790   3.774 -24.111  1.00 89.02           C  
ATOM   2711  CB  VAL   356      -6.416   4.351 -23.950  1.00 89.02           C  
ATOM   2712  CG1 VAL   356      -6.489   5.507 -22.939  1.00 89.02           C  
ATOM   2713  CG2 VAL   356      -5.462   3.224 -23.524  1.00 89.02           C  
ATOM   2714  C   VAL   356      -8.725   4.911 -24.395  1.00 89.02           C  
ATOM   2715  O   VAL   356      -8.673   5.523 -25.461  1.00 89.02           O  
ATOM   2716  N   HIS   357      -9.741   5.056 -23.518  1.00157.51           N  
ATOM   2717  CA  HIS   357     -10.754   6.076 -23.589  1.00157.51           C  
ATOM   2718  ND1 HIS   357     -13.706   6.519 -25.008  1.00157.51           N  
ATOM   2719  CG  HIS   357     -13.312   6.230 -23.721  1.00157.51           C  
ATOM   2720  CB  HIS   357     -12.119   5.399 -23.386  1.00157.51           C  
ATOM   2721  NE2 HIS   357     -15.209   7.443 -23.656  1.00157.51           N  
ATOM   2722  CD2 HIS   357     -14.237   6.804 -22.910  1.00157.51           C  
ATOM   2723  CE1 HIS   357     -14.846   7.246 -24.910  1.00157.51           C  
ATOM   2724  C   HIS   357     -10.679   7.263 -22.654  1.00157.51           C  
ATOM   2725  O   HIS   357     -10.790   8.416 -23.069  1.00157.51           O  
ATOM   2726  N   TYR   358     -10.498   6.993 -21.339  1.00123.12           N  
ATOM   2727  CA  TYR   358     -10.794   8.008 -20.352  1.00123.12           C  
ATOM   2728  CB  TYR   358     -12.229   7.782 -19.830  1.00123.12           C  
ATOM   2729  CG  TYR   358     -12.602   8.740 -18.756  1.00123.12           C  
ATOM   2730  CD1 TYR   358     -13.137   9.968 -19.062  1.00123.12           C  
ATOM   2731  CD2 TYR   358     -12.431   8.393 -17.436  1.00123.12           C  
ATOM   2732  CE1 TYR   358     -13.490  10.844 -18.063  1.00123.12           C  
ATOM   2733  CE2 TYR   358     -12.782   9.264 -16.433  1.00123.12           C  
ATOM   2734  CZ  TYR   358     -13.301  10.498 -16.747  1.00123.12           C  
ATOM   2735  OH  TYR   358     -13.662  11.398 -15.722  1.00123.12           O  
ATOM   2736  C   TYR   358      -9.863   7.902 -19.182  1.00123.12           C  
ATOM   2737  O   TYR   358      -9.439   6.809 -18.807  1.00123.12           O  
ATOM   2738  N   ASN   359      -9.561   9.055 -18.542  1.00 92.60           N  
ATOM   2739  CA  ASN   359      -8.662   9.064 -17.419  1.00 92.60           C  
ATOM   2740  CB  ASN   359      -7.612  10.177 -17.512  1.00 92.60           C  
ATOM   2741  CG  ASN   359      -6.708   9.814 -18.675  1.00 92.60           C  
ATOM   2742  OD1 ASN   359      -6.426  10.637 -19.542  1.00 92.60           O  
ATOM   2743  ND2 ASN   359      -6.245   8.537 -18.696  1.00 92.60           N  
ATOM   2744  C   ASN   359      -9.413   9.301 -16.144  1.00 92.60           C  
ATOM   2745  O   ASN   359      -9.927  10.389 -15.888  1.00 92.60           O  
ATOM   2746  N   MET   360      -9.469   8.257 -15.297  1.00174.59           N  
ATOM   2747  CA  MET   360     -10.121   8.281 -14.019  1.00174.59           C  
ATOM   2748  CB  MET   360     -10.046   6.900 -13.351  1.00174.59           C  
ATOM   2749  CG  MET   360     -10.499   5.759 -14.264  1.00174.59           C  
ATOM   2750  SD  MET   360     -12.251   5.799 -14.718  1.00174.59           S  
ATOM   2751  CE  MET   360     -12.729   5.414 -13.015  1.00174.59           C  
ATOM   2752  C   MET   360      -9.370   9.212 -13.117  1.00174.59           C  
ATOM   2753  O   MET   360      -9.961   9.955 -12.336  1.00174.59           O  
ATOM   2754  N   GLY   361      -8.024   9.180 -13.208  1.00 30.07           N  
ATOM   2755  CA  GLY   361      -7.178   9.941 -12.330  1.00 30.07           C  
ATOM   2756  C   GLY   361      -7.117  11.366 -12.781  1.00 30.07           C  
ATOM   2757  O   GLY   361      -7.636  11.719 -13.839  1.00 30.07           O  
ATOM   2758  N   GLY   362      -6.464  12.231 -11.969  1.00 35.17           N  
ATOM   2759  CA  GLY   362      -6.355  13.619 -12.318  1.00 35.17           C  
ATOM   2760  C   GLY   362      -5.960  14.411 -11.106  1.00 35.17           C  
ATOM   2761  O   GLY   362      -5.308  13.905 -10.193  1.00 35.17           O  
ATOM   2762  N   ILE   363      -6.346  15.707 -11.093  1.00 84.11           N  
ATOM   2763  CA  ILE   363      -6.042  16.617 -10.018  1.00 84.11           C  
ATOM   2764  CB  ILE   363      -6.290  18.044 -10.405  1.00 84.11           C  
ATOM   2765  CG1 ILE   363      -5.393  18.472 -11.577  1.00 84.11           C  
ATOM   2766  CG2 ILE   363      -6.143  18.908  -9.144  1.00 84.11           C  
ATOM   2767  CD1 ILE   363      -5.858  19.771 -12.237  1.00 84.11           C  
ATOM   2768  C   ILE   363      -6.990  16.333  -8.883  1.00 84.11           C  
ATOM   2769  O   ILE   363      -8.206  16.362  -9.060  1.00 84.11           O  
ATOM   2770  N   PRO   364      -6.464  16.098  -7.706  1.00180.00           N  
ATOM   2771  CA  PRO   364      -7.273  15.771  -6.555  1.00180.00           C  
ATOM   2772  CD  PRO   364      -5.087  15.654  -7.568  1.00180.00           C  
ATOM   2773  CB  PRO   364      -6.283  15.355  -5.469  1.00180.00           C  
ATOM   2774  CG  PRO   364      -5.049  14.864  -6.252  1.00180.00           C  
ATOM   2775  C   PRO   364      -8.130  16.929  -6.148  1.00180.00           C  
ATOM   2776  O   PRO   364      -7.629  18.052  -6.100  1.00180.00           O  
ATOM   2777  N   THR   365      -9.410  16.677  -5.810  1.00141.84           N  
ATOM   2778  CA  THR   365     -10.288  17.760  -5.480  1.00141.84           C  
ATOM   2779  CB  THR   365     -11.057  18.205  -6.688  1.00141.84           C  
ATOM   2780  OG1 THR   365     -11.923  19.277  -6.359  1.00141.84           O  
ATOM   2781  CG2 THR   365     -11.846  17.008  -7.246  1.00141.84           C  
ATOM   2782  C   THR   365     -11.274  17.322  -4.437  1.00141.84           C  
ATOM   2783  O   THR   365     -11.427  16.132  -4.165  1.00141.84           O  
ATOM   2784  N   ASN   366     -11.950  18.307  -3.800  1.00189.77           N  
ATOM   2785  CA  ASN   366     -13.006  18.058  -2.858  1.00189.77           C  
ATOM   2786  CB  ASN   366     -13.441  19.256  -1.997  1.00189.77           C  
ATOM   2787  CG  ASN   366     -12.394  19.659  -0.993  1.00189.77           C  
ATOM   2788  OD1 ASN   366     -11.569  20.526  -1.269  1.00189.77           O  
ATOM   2789  ND2 ASN   366     -12.457  19.051   0.220  1.00189.77           N  
ATOM   2790  C   ASN   366     -14.232  17.886  -3.689  1.00189.77           C  
ATOM   2791  O   ASN   366     -14.197  18.006  -4.911  1.00189.77           O  
ATOM   2792  N   TYR   367     -15.358  17.605  -3.013  1.00175.88           N  
ATOM   2793  CA  TYR   367     -16.636  17.499  -3.646  1.00175.88           C  
ATOM   2794  CB  TYR   367     -17.746  16.939  -2.724  1.00175.88           C  
ATOM   2795  CG  TYR   367     -18.064  17.875  -1.607  1.00175.88           C  
ATOM   2796  CD1 TYR   367     -17.339  17.860  -0.435  1.00175.88           C  
ATOM   2797  CD2 TYR   367     -19.105  18.767  -1.733  1.00175.88           C  
ATOM   2798  CE1 TYR   367     -17.644  18.725   0.592  1.00175.88           C  
ATOM   2799  CE2 TYR   367     -19.415  19.632  -0.711  1.00175.88           C  
ATOM   2800  CZ  TYR   367     -18.681  19.611   0.455  1.00175.88           C  
ATOM   2801  OH  TYR   367     -18.991  20.496   1.510  1.00175.88           O  
ATOM   2802  C   TYR   367     -17.008  18.858  -4.152  1.00175.88           C  
ATOM   2803  O   TYR   367     -17.822  18.993  -5.064  1.00175.88           O  
ATOM   2804  N   LYS   368     -16.484  19.900  -3.481  1.00119.82           N  
ATOM   2805  CA  LYS   368     -16.670  21.295  -3.771  1.00119.82           C  
ATOM   2806  CB  LYS   368     -16.210  22.207  -2.622  1.00119.82           C  
ATOM   2807  CG  LYS   368     -17.139  22.127  -1.410  1.00119.82           C  
ATOM   2808  CD  LYS   368     -16.636  22.900  -0.192  1.00119.82           C  
ATOM   2809  CE  LYS   368     -17.675  22.989   0.927  1.00119.82           C  
ATOM   2810  NZ  LYS   368     -17.139  23.773   2.062  1.00119.82           N1+
ATOM   2811  C   LYS   368     -15.956  21.718  -5.021  1.00119.82           C  
ATOM   2812  O   LYS   368     -16.251  22.791  -5.544  1.00119.82           O  
ATOM   2813  N   GLY   369     -14.949  20.958  -5.499  1.00 42.98           N  
ATOM   2814  CA  GLY   369     -14.254  21.349  -6.700  1.00 42.98           C  
ATOM   2815  C   GLY   369     -12.924  21.961  -6.361  1.00 42.98           C  
ATOM   2816  O   GLY   369     -12.125  22.248  -7.252  1.00 42.98           O  
ATOM   2817  N   GLN   370     -12.627  22.187  -5.068  1.00144.93           N  
ATOM   2818  CA  GLN   370     -11.358  22.799  -4.778  1.00144.93           C  
ATOM   2819  CB  GLN   370     -11.376  23.725  -3.549  1.00144.93           C  
ATOM   2820  CG  GLN   370     -11.863  23.099  -2.248  1.00144.93           C  
ATOM   2821  CD  GLN   370     -12.018  24.243  -1.251  1.00144.93           C  
ATOM   2822  OE1 GLN   370     -11.280  25.226  -1.291  1.00144.93           O  
ATOM   2823  NE2 GLN   370     -13.015  24.128  -0.335  1.00144.93           N  
ATOM   2824  C   GLN   370     -10.252  21.785  -4.724  1.00144.93           C  
ATOM   2825  O   GLN   370     -10.395  20.698  -4.166  1.00144.93           O  
ATOM   2826  N   VAL   371      -9.098  22.142  -5.332  1.00 48.94           N  
ATOM   2827  CA  VAL   371      -7.966  21.260  -5.421  1.00 48.94           C  
ATOM   2828  CB  VAL   371      -6.888  21.747  -6.347  1.00 48.94           C  
ATOM   2829  CG1 VAL   371      -5.696  20.779  -6.268  1.00 48.94           C  
ATOM   2830  CG2 VAL   371      -7.475  21.878  -7.762  1.00 48.94           C  
ATOM   2831  C   VAL   371      -7.374  21.091  -4.058  1.00 48.94           C  
ATOM   2832  O   VAL   371      -7.302  22.034  -3.271  1.00 48.94           O  
ATOM   2833  N   LEU   372      -6.927  19.853  -3.763  1.00 81.08           N  
ATOM   2834  CA  LEU   372      -6.430  19.483  -2.467  1.00 81.08           C  
ATOM   2835  CB  LEU   372      -7.135  18.241  -1.909  1.00 81.08           C  
ATOM   2836  CG  LEU   372      -8.642  18.382  -1.658  1.00 81.08           C  
ATOM   2837  CD1 LEU   372      -9.223  17.049  -1.163  1.00 81.08           C  
ATOM   2838  CD2 LEU   372      -8.946  19.547  -0.703  1.00 81.08           C  
ATOM   2839  C   LEU   372      -5.012  19.028  -2.568  1.00 81.08           C  
ATOM   2840  O   LEU   372      -4.578  18.460  -3.570  1.00 81.08           O  
ATOM   2841  N   ARG   373      -4.271  19.257  -1.472  1.00201.28           N  
ATOM   2842  CA  ARG   373      -2.928  18.804  -1.278  1.00201.28           C  
ATOM   2843  CB  ARG   373      -1.973  19.967  -0.944  1.00201.28           C  
ATOM   2844  CG  ARG   373      -0.589  19.524  -0.475  1.00201.28           C  
ATOM   2845  CD  ARG   373       0.404  20.660  -0.208  1.00201.28           C  
ATOM   2846  NE  ARG   373      -0.372  21.894   0.086  1.00201.28           N  
ATOM   2847  CZ  ARG   373      -0.564  22.811  -0.904  1.00201.28           C  
ATOM   2848  NH1 ARG   373      -0.005  22.606  -2.132  1.00201.28           N  
ATOM   2849  NH2 ARG   373      -1.301  23.932  -0.656  1.00201.28           N  
ATOM   2850  C   ARG   373      -3.031  17.892  -0.085  1.00201.28           C  
ATOM   2851  O   ARG   373      -4.015  17.954   0.650  1.00201.28           O  
ATOM   2852  N   HIS   374      -2.057  16.981   0.125  1.00 80.76           N  
ATOM   2853  CA  HIS   374      -2.166  16.070   1.236  1.00 80.76           C  
ATOM   2854  ND1 HIS   374      -3.871  13.534   2.458  1.00 80.76           N  
ATOM   2855  CG  HIS   374      -2.673  13.586   1.779  1.00 80.76           C  
ATOM   2856  CB  HIS   374      -2.336  14.617   0.741  1.00 80.76           C  
ATOM   2857  NE2 HIS   374      -2.680  11.785   3.138  1.00 80.76           N  
ATOM   2858  CD2 HIS   374      -1.956  12.510   2.210  1.00 80.76           C  
ATOM   2859  CE1 HIS   374      -3.822  12.440   3.257  1.00 80.76           C  
ATOM   2860  C   HIS   374      -0.904  16.172   2.030  1.00 80.76           C  
ATOM   2861  O   HIS   374       0.163  15.752   1.581  1.00 80.76           O  
ATOM   2862  N   VAL   375      -0.989  16.738   3.248  1.00 56.93           N  
ATOM   2863  CA  VAL   375       0.221  16.899   3.993  1.00 56.93           C  
ATOM   2864  CB  VAL   375       0.633  18.335   4.123  1.00 56.93           C  
ATOM   2865  CG1 VAL   375       1.928  18.410   4.946  1.00 56.93           C  
ATOM   2866  CG2 VAL   375       0.753  18.936   2.710  1.00 56.93           C  
ATOM   2867  C   VAL   375       0.026  16.333   5.359  1.00 56.93           C  
ATOM   2868  O   VAL   375      -1.009  16.534   5.991  1.00 56.93           O  
ATOM   2869  N   ASN   376       1.039  15.587   5.835  1.00124.13           N  
ATOM   2870  CA  ASN   376       1.031  15.012   7.146  1.00124.13           C  
ATOM   2871  CB  ASN   376       1.385  16.001   8.279  1.00124.13           C  
ATOM   2872  CG  ASN   376       0.437  17.189   8.298  1.00124.13           C  
ATOM   2873  OD1 ASN   376      -0.741  17.060   8.624  1.00124.13           O  
ATOM   2874  ND2 ASN   376       0.983  18.393   7.968  1.00124.13           N  
ATOM   2875  C   ASN   376      -0.259  14.307   7.412  1.00124.13           C  
ATOM   2876  O   ASN   376      -0.868  14.461   8.470  1.00124.13           O  
ATOM   2877  N   GLY   377      -0.713  13.505   6.429  1.00 32.12           N  
ATOM   2878  CA  GLY   377      -1.861  12.667   6.621  1.00 32.12           C  
ATOM   2879  C   GLY   377      -3.131  13.453   6.596  1.00 32.12           C  
ATOM   2880  O   GLY   377      -4.154  12.976   7.088  1.00 32.12           O  
ATOM   2881  N   GLN   378      -3.140  14.675   6.037  1.00 97.72           N  
ATOM   2882  CA  GLN   378      -4.419  15.316   6.078  1.00 97.72           C  
ATOM   2883  CB  GLN   378      -4.592  16.216   7.310  1.00 97.72           C  
ATOM   2884  CG  GLN   378      -6.061  16.466   7.628  1.00 97.72           C  
ATOM   2885  CD  GLN   378      -6.166  17.157   8.976  1.00 97.72           C  
ATOM   2886  OE1 GLN   378      -5.174  17.616   9.541  1.00 97.72           O  
ATOM   2887  NE2 GLN   378      -7.416  17.231   9.511  1.00 97.72           N  
ATOM   2888  C   GLN   378      -4.627  16.118   4.825  1.00 97.72           C  
ATOM   2889  O   GLN   378      -3.674  16.600   4.215  1.00 97.72           O  
ATOM   2890  N   ASP   379      -5.903  16.250   4.402  1.00 62.51           N  
ATOM   2891  CA  ASP   379      -6.255  16.968   3.205  1.00 62.51           C  
ATOM   2892  CB  ASP   379      -7.712  16.744   2.753  1.00 62.51           C  
ATOM   2893  CG  ASP   379      -7.927  15.287   2.365  1.00 62.51           C  
ATOM   2894  OD1 ASP   379      -7.040  14.448   2.673  1.00 62.51           O  
ATOM   2895  OD2 ASP   379      -8.989  14.993   1.752  1.00 62.51           O  
ATOM   2896  C   ASP   379      -6.149  18.441   3.478  1.00 62.51           C  
ATOM   2897  O   ASP   379      -6.509  18.911   4.556  1.00 62.51           O  
ATOM   2898  N   GLN   380      -5.658  19.212   2.488  1.00114.09           N  
ATOM   2899  CA  GLN   380      -5.579  20.639   2.637  1.00114.09           C  
ATOM   2900  CB  GLN   380      -4.152  21.177   2.808  1.00114.09           C  
ATOM   2901  CG  GLN   380      -3.462  20.776   4.105  1.00114.09           C  
ATOM   2902  CD  GLN   380      -2.079  21.407   4.072  1.00114.09           C  
ATOM   2903  OE1 GLN   380      -1.600  21.823   3.019  1.00114.09           O  
ATOM   2904  NE2 GLN   380      -1.420  21.495   5.258  1.00114.09           N  
ATOM   2905  C   GLN   380      -6.057  21.234   1.350  1.00114.09           C  
ATOM   2906  O   GLN   380      -5.694  20.764   0.274  1.00114.09           O  
ATOM   2907  N   ILE   381      -6.866  22.308   1.422  1.00114.52           N  
ATOM   2908  CA  ILE   381      -7.351  22.910   0.214  1.00114.52           C  
ATOM   2909  CB  ILE   381      -8.685  23.584   0.363  1.00114.52           C  
ATOM   2910  CG1 ILE   381      -8.633  24.789   1.316  1.00114.52           C  
ATOM   2911  CG2 ILE   381      -9.680  22.504   0.816  1.00114.52           C  
ATOM   2912  CD1 ILE   381      -9.904  25.638   1.261  1.00114.52           C  
ATOM   2913  C   ILE   381      -6.352  23.927  -0.229  1.00114.52           C  
ATOM   2914  O   ILE   381      -5.813  24.669   0.590  1.00114.52           O  
ATOM   2915  N   VAL   382      -6.053  23.955  -1.550  1.00 63.26           N  
ATOM   2916  CA  VAL   382      -5.112  24.904  -2.081  1.00 63.26           C  
ATOM   2917  CB  VAL   382      -4.384  24.421  -3.301  1.00 63.26           C  
ATOM   2918  CG1 VAL   382      -3.482  25.560  -3.808  1.00 63.26           C  
ATOM   2919  CG2 VAL   382      -3.618  23.135  -2.943  1.00 63.26           C  
ATOM   2920  C   VAL   382      -5.888  26.133  -2.445  1.00 63.26           C  
ATOM   2921  O   VAL   382      -6.842  26.091  -3.222  1.00 63.26           O  
ATOM   2922  N   PRO   383      -5.483  27.249  -1.913  1.00 83.46           N  
ATOM   2923  CA  PRO   383      -6.263  28.438  -2.117  1.00 83.46           C  
ATOM   2924  CD  PRO   383      -4.748  27.280  -0.656  1.00 83.46           C  
ATOM   2925  CB  PRO   383      -5.711  29.468  -1.131  1.00 83.46           C  
ATOM   2926  CG  PRO   383      -5.146  28.607   0.016  1.00 83.46           C  
ATOM   2927  C   PRO   383      -6.288  28.920  -3.535  1.00 83.46           C  
ATOM   2928  O   PRO   383      -5.237  28.968  -4.171  1.00 83.46           O  
ATOM   2929  N   GLY   384      -7.484  29.289  -4.041  1.00 57.46           N  
ATOM   2930  CA  GLY   384      -7.621  29.904  -5.333  1.00 57.46           C  
ATOM   2931  C   GLY   384      -7.491  28.917  -6.457  1.00 57.46           C  
ATOM   2932  O   GLY   384      -7.324  29.331  -7.605  1.00 57.46           O  
ATOM   2933  N   LEU   385      -7.580  27.597  -6.185  1.00 86.92           N  
ATOM   2934  CA  LEU   385      -7.374  26.673  -7.271  1.00 86.92           C  
ATOM   2935  CB  LEU   385      -6.012  25.965  -7.134  1.00 86.92           C  
ATOM   2936  CG  LEU   385      -5.581  25.141  -8.355  1.00 86.92           C  
ATOM   2937  CD1 LEU   385      -5.431  26.049  -9.586  1.00 86.92           C  
ATOM   2938  CD2 LEU   385      -4.301  24.337  -8.064  1.00 86.92           C  
ATOM   2939  C   LEU   385      -8.471  25.637  -7.271  1.00 86.92           C  
ATOM   2940  O   LEU   385      -8.719  24.983  -6.259  1.00 86.92           O  
ATOM   2941  N   TYR   386      -9.156  25.458  -8.426  1.00194.46           N  
ATOM   2942  CA  TYR   386     -10.227  24.501  -8.536  1.00194.46           C  
ATOM   2943  CB  TYR   386     -11.629  25.144  -8.575  1.00194.46           C  
ATOM   2944  CG  TYR   386     -11.915  25.786  -7.250  1.00194.46           C  
ATOM   2945  CD1 TYR   386     -11.461  27.048  -6.951  1.00194.46           C  
ATOM   2946  CD2 TYR   386     -12.660  25.135  -6.296  1.00194.46           C  
ATOM   2947  CE1 TYR   386     -11.728  27.635  -5.730  1.00194.46           C  
ATOM   2948  CE2 TYR   386     -12.931  25.715  -5.079  1.00194.46           C  
ATOM   2949  CZ  TYR   386     -12.473  26.974  -4.789  1.00194.46           C  
ATOM   2950  OH  TYR   386     -12.758  27.560  -3.537  1.00194.46           O  
ATOM   2951  C   TYR   386     -10.021  23.705  -9.799  1.00194.46           C  
ATOM   2952  O   TYR   386      -9.285  24.122 -10.691  1.00194.46           O  
ATOM   2953  N   ALA   387     -10.625  22.497  -9.887  1.00 48.78           N  
ATOM   2954  CA  ALA   387     -10.496  21.697 -11.081  1.00 48.78           C  
ATOM   2955  CB  ALA   387      -9.330  20.701 -11.012  1.00 48.78           C  
ATOM   2956  C   ALA   387     -11.764  20.899 -11.249  1.00 48.78           C  
ATOM   2957  O   ALA   387     -12.376  20.484 -10.266  1.00 48.78           O  
ATOM   2958  N   CYS   388     -12.195  20.671 -12.513  1.00 48.20           N  
ATOM   2959  CA  CYS   388     -13.395  19.906 -12.758  1.00 48.20           C  
ATOM   2960  CB  CYS   388     -14.669  20.767 -12.852  1.00 48.20           C  
ATOM   2961  SG  CYS   388     -14.639  21.896 -14.277  1.00 48.20           S  
ATOM   2962  C   CYS   388     -13.263  19.186 -14.074  1.00 48.20           C  
ATOM   2963  O   CYS   388     -12.416  19.525 -14.897  1.00 48.20           O  
ATOM   2964  N   GLY   389     -14.120  18.165 -14.304  1.00 34.09           N  
ATOM   2965  CA  GLY   389     -14.120  17.438 -15.549  1.00 34.09           C  
ATOM   2966  C   GLY   389     -13.128  16.313 -15.488  1.00 34.09           C  
ATOM   2967  O   GLY   389     -12.747  15.864 -14.411  1.00 34.09           O  
ATOM   2968  N   GLU   390     -12.683  15.832 -16.671  1.00107.91           N  
ATOM   2969  CA  GLU   390     -11.774  14.716 -16.778  1.00107.91           C  
ATOM   2970  CB  GLU   390     -11.351  14.329 -18.206  1.00107.91           C  
ATOM   2971  CG  GLU   390     -12.284  13.392 -18.967  1.00107.91           C  
ATOM   2972  CD  GLU   390     -11.452  12.829 -20.117  1.00107.91           C  
ATOM   2973  OE1 GLU   390     -11.011  13.648 -20.965  1.00107.91           O  
ATOM   2974  OE2 GLU   390     -11.225  11.590 -20.161  1.00107.91           O  
ATOM   2975  C   GLU   390     -10.469  15.032 -16.123  1.00107.91           C  
ATOM   2976  O   GLU   390      -9.781  14.133 -15.646  1.00107.91           O  
ATOM   2977  N   ALA   391     -10.066  16.311 -16.144  1.00 56.95           N  
ATOM   2978  CA  ALA   391      -8.811  16.737 -15.591  1.00 56.95           C  
ATOM   2979  CB  ALA   391      -8.557  18.242 -15.794  1.00 56.95           C  
ATOM   2980  C   ALA   391      -8.782  16.470 -14.107  1.00 56.95           C  
ATOM   2981  O   ALA   391      -7.717  16.269 -13.526  1.00 56.95           O  
ATOM   2982  N   ALA   392      -9.947  16.541 -13.438  1.00 60.70           N  
ATOM   2983  CA  ALA   392      -9.999  16.395 -12.003  1.00 60.70           C  
ATOM   2984  CB  ALA   392     -11.116  17.229 -11.355  1.00 60.70           C  
ATOM   2985  C   ALA   392     -10.185  14.971 -11.535  1.00 60.70           C  
ATOM   2986  O   ALA   392     -10.523  14.072 -12.303  1.00 60.70           O  
ATOM   2987  N   CYS   393      -9.917  14.752 -10.224  1.00 71.62           N  
ATOM   2988  CA  CYS   393     -10.150  13.506  -9.536  1.00 71.62           C  
ATOM   2989  CB  CYS   393      -8.852  12.762  -9.166  1.00 71.62           C  
ATOM   2990  SG  CYS   393      -9.180  11.190  -8.314  1.00 71.62           S  
ATOM   2991  C   CYS   393     -10.841  13.867  -8.240  1.00 71.62           C  
ATOM   2992  O   CYS   393     -10.196  14.154  -7.233  1.00 71.62           O  
ATOM   2993  N   ALA   394     -12.189  13.866  -8.258  1.00168.51           N  
ATOM   2994  CA  ALA   394     -13.059  14.249  -7.174  1.00168.51           C  
ATOM   2995  CB  ALA   394     -14.518  14.386  -7.629  1.00168.51           C  
ATOM   2996  C   ALA   394     -13.054  13.336  -5.970  1.00168.51           C  
ATOM   2997  O   ALA   394     -13.175  13.835  -4.850  1.00168.51           O  
ATOM   2998  N   SER   395     -13.016  11.988  -6.111  1.00164.36           N  
ATOM   2999  CA  SER   395     -13.014  11.238  -7.331  1.00164.36           C  
ATOM   3000  CB  SER   395     -11.918  10.167  -7.361  1.00164.36           C  
ATOM   3001  OG  SER   395     -11.964   9.457  -8.588  1.00164.36           O  
ATOM   3002  C   SER   395     -14.328  10.516  -7.371  1.00164.36           C  
ATOM   3003  O   SER   395     -14.605   9.651  -6.542  1.00164.36           O  
ATOM   3004  N   VAL   396     -15.197  10.899  -8.321  1.00144.63           N  
ATOM   3005  CA  VAL   396     -16.479  10.273  -8.464  1.00144.63           C  
ATOM   3006  CB  VAL   396     -17.446  11.072  -9.296  1.00144.63           C  
ATOM   3007  CG1 VAL   396     -17.806  12.356  -8.531  1.00144.63           C  
ATOM   3008  CG2 VAL   396     -16.828  11.345 -10.676  1.00144.63           C  
ATOM   3009  C   VAL   396     -16.343   8.909  -9.079  1.00144.63           C  
ATOM   3010  O   VAL   396     -17.184   8.044  -8.852  1.00144.63           O  
ATOM   3011  N   HIS   397     -15.358   8.730  -9.983  1.00135.96           N  
ATOM   3012  CA  HIS   397     -15.146   7.521 -10.740  1.00135.96           C  
ATOM   3013  ND1 HIS   397     -16.891   8.627 -12.861  1.00135.96           N  
ATOM   3014  CG  HIS   397     -15.526   8.799 -12.808  1.00135.96           C  
ATOM   3015  CB  HIS   397     -14.602   7.821 -12.144  1.00135.96           C  
ATOM   3016  NE2 HIS   397     -16.463  10.584 -13.825  1.00135.96           N  
ATOM   3017  CD2 HIS   397     -15.280   9.998 -13.406  1.00135.96           C  
ATOM   3018  CE1 HIS   397     -17.401   9.723 -13.476  1.00135.96           C  
ATOM   3019  C   HIS   397     -14.333   6.424 -10.094  1.00135.96           C  
ATOM   3020  O   HIS   397     -14.474   5.261 -10.470  1.00135.96           O  
ATOM   3021  N   GLY   398     -13.391   6.747  -9.190  1.00 45.76           N  
ATOM   3022  CA  GLY   398     -12.617   5.712  -8.553  1.00 45.76           C  
ATOM   3023  C   GLY   398     -11.794   4.963  -9.569  1.00 45.76           C  
ATOM   3024  O   GLY   398     -11.102   5.549 -10.400  1.00 45.76           O  
ATOM   3025  N   ALA   399     -11.801   3.618  -9.429  1.00 84.75           N  
ATOM   3026  CA  ALA   399     -11.124   2.617 -10.213  1.00 84.75           C  
ATOM   3027  CB  ALA   399     -11.125   1.237  -9.533  1.00 84.75           C  
ATOM   3028  C   ALA   399     -11.710   2.427 -11.586  1.00 84.75           C  
ATOM   3029  O   ALA   399     -11.025   1.929 -12.478  1.00 84.75           O  
ATOM   3030  N   ASN   400     -13.023   2.666 -11.760  1.00 84.55           N  
ATOM   3031  CA  ASN   400     -13.618   2.456 -13.056  1.00 84.55           C  
ATOM   3032  CB  ASN   400     -14.108   1.010 -13.255  1.00 84.55           C  
ATOM   3033  CG  ASN   400     -14.729   0.889 -14.640  1.00 84.55           C  
ATOM   3034  OD1 ASN   400     -15.945   0.764 -14.774  1.00 84.55           O  
ATOM   3035  ND2 ASN   400     -13.883   0.939 -15.704  1.00 84.55           N  
ATOM   3036  C   ASN   400     -14.818   3.343 -13.196  1.00 84.55           C  
ATOM   3037  O   ASN   400     -15.704   3.339 -12.344  1.00 84.55           O  
ATOM   3038  N   ARG   401     -14.882   4.114 -14.301  1.00160.54           N  
ATOM   3039  CA  ARG   401     -15.953   5.045 -14.543  1.00160.54           C  
ATOM   3040  CB  ARG   401     -15.520   6.206 -15.455  1.00160.54           C  
ATOM   3041  CG  ARG   401     -16.663   7.117 -15.907  1.00160.54           C  
ATOM   3042  CD  ARG   401     -16.180   8.395 -16.596  1.00160.54           C  
ATOM   3043  NE  ARG   401     -15.629   8.019 -17.927  1.00160.54           N  
ATOM   3044  CZ  ARG   401     -16.439   7.987 -19.027  1.00160.54           C  
ATOM   3045  NH1 ARG   401     -17.763   8.284 -18.911  1.00160.54           N  
ATOM   3046  NH2 ARG   401     -15.918   7.674 -20.250  1.00160.54           N  
ATOM   3047  C   ARG   401     -17.095   4.363 -15.228  1.00160.54           C  
ATOM   3048  O   ARG   401     -16.892   3.569 -16.144  1.00160.54           O  
ATOM   3049  N   LEU   402     -18.336   4.675 -14.792  1.00 78.05           N  
ATOM   3050  CA  LEU   402     -19.514   4.139 -15.420  1.00 78.05           C  
ATOM   3051  CB  LEU   402     -20.813   4.322 -14.619  1.00 78.05           C  
ATOM   3052  CG  LEU   402     -20.841   3.684 -13.225  1.00 78.05           C  
ATOM   3053  CD1 LEU   402     -22.248   3.792 -12.616  1.00 78.05           C  
ATOM   3054  CD2 LEU   402     -20.303   2.247 -13.241  1.00 78.05           C  
ATOM   3055  C   LEU   402     -19.751   4.956 -16.650  1.00 78.05           C  
ATOM   3056  O   LEU   402     -19.487   6.156 -16.673  1.00 78.05           O  
ATOM   3057  N   GLY   403     -20.297   4.332 -17.707  1.00 42.63           N  
ATOM   3058  CA  GLY   403     -20.564   5.075 -18.904  1.00 42.63           C  
ATOM   3059  C   GLY   403     -21.628   6.088 -18.598  1.00 42.63           C  
ATOM   3060  O   GLY   403     -22.509   5.859 -17.771  1.00 42.63           O  
ATOM   3061  N   ALA   404     -21.564   7.236 -19.306  1.00 73.47           N  
ATOM   3062  CA  ALA   404     -22.486   8.343 -19.225  1.00 73.47           C  
ATOM   3063  CB  ALA   404     -23.957   7.910 -19.340  1.00 73.47           C  
ATOM   3064  C   ALA   404     -22.364   9.117 -17.944  1.00 73.47           C  
ATOM   3065  O   ALA   404     -23.194   9.989 -17.690  1.00 73.47           O  
ATOM   3066  N   ASN   405     -21.380   8.802 -17.078  1.00101.26           N  
ATOM   3067  CA  ASN   405     -21.152   9.566 -15.871  1.00101.26           C  
ATOM   3068  CB  ASN   405     -20.514   8.774 -14.707  1.00101.26           C  
ATOM   3069  CG  ASN   405     -21.623   8.039 -13.954  1.00101.26           C  
ATOM   3070  OD1 ASN   405     -22.798   8.147 -14.298  1.00101.26           O  
ATOM   3071  ND2 ASN   405     -21.253   7.290 -12.879  1.00101.26           N  
ATOM   3072  C   ASN   405     -20.309  10.795 -16.088  1.00101.26           C  
ATOM   3073  O   ASN   405     -20.393  11.744 -15.310  1.00101.26           O  
ATOM   3074  N   SER   406     -19.410  10.777 -17.097  1.00 61.35           N  
ATOM   3075  CA  SER   406     -18.462  11.841 -17.335  1.00 61.35           C  
ATOM   3076  CB  SER   406     -17.480  11.485 -18.469  1.00 61.35           C  
ATOM   3077  OG  SER   406     -16.652  12.600 -18.767  1.00 61.35           O  
ATOM   3078  C   SER   406     -19.138  13.129 -17.716  1.00 61.35           C  
ATOM   3079  O   SER   406     -18.836  14.184 -17.157  1.00 61.35           O  
ATOM   3080  N   LEU   407     -20.086  13.081 -18.670  1.00 70.78           N  
ATOM   3081  CA  LEU   407     -20.740  14.288 -19.095  1.00 70.78           C  
ATOM   3082  CB  LEU   407     -21.815  14.085 -20.176  1.00 70.78           C  
ATOM   3083  CG  LEU   407     -21.239  13.740 -21.557  1.00 70.78           C  
ATOM   3084  CD1 LEU   407     -22.354  13.609 -22.605  1.00 70.78           C  
ATOM   3085  CD2 LEU   407     -20.149  14.744 -21.971  1.00 70.78           C  
ATOM   3086  C   LEU   407     -21.436  14.870 -17.909  1.00 70.78           C  
ATOM   3087  O   LEU   407     -21.529  16.088 -17.775  1.00 70.78           O  
ATOM   3088  N   LEU   408     -21.987  14.009 -17.035  1.00 71.18           N  
ATOM   3089  CA  LEU   408     -22.685  14.487 -15.879  1.00 71.18           C  
ATOM   3090  CB  LEU   408     -23.387  13.354 -15.109  1.00 71.18           C  
ATOM   3091  CG  LEU   408     -24.363  13.846 -14.029  1.00 71.18           C  
ATOM   3092  CD1 LEU   408     -25.524  14.636 -14.661  1.00 71.18           C  
ATOM   3093  CD2 LEU   408     -24.854  12.680 -13.153  1.00 71.18           C  
ATOM   3094  C   LEU   408     -21.700  15.171 -14.971  1.00 71.18           C  
ATOM   3095  O   LEU   408     -21.947  16.267 -14.469  1.00 71.18           O  
ATOM   3096  N   ASP   409     -20.518  14.553 -14.804  1.00102.68           N  
ATOM   3097  CA  ASP   409     -19.461  15.044 -13.964  1.00102.68           C  
ATOM   3098  CB  ASP   409     -18.204  14.161 -14.173  1.00102.68           C  
ATOM   3099  CG  ASP   409     -16.939  14.670 -13.479  1.00102.68           C  
ATOM   3100  OD1 ASP   409     -16.587  15.870 -13.626  1.00102.68           O  
ATOM   3101  OD2 ASP   409     -16.275  13.829 -12.822  1.00102.68           O  
ATOM   3102  C   ASP   409     -19.139  16.440 -14.413  1.00102.68           C  
ATOM   3103  O   ASP   409     -18.995  17.348 -13.594  1.00102.68           O  
ATOM   3104  N   LEU   410     -19.045  16.652 -15.739  1.00 74.57           N  
ATOM   3105  CA  LEU   410     -18.626  17.917 -16.273  1.00 74.57           C  
ATOM   3106  CB  LEU   410     -18.625  17.940 -17.813  1.00 74.57           C  
ATOM   3107  CG  LEU   410     -17.615  16.999 -18.501  1.00 74.57           C  
ATOM   3108  CD1 LEU   410     -17.742  17.104 -20.029  1.00 74.57           C  
ATOM   3109  CD2 LEU   410     -16.175  17.253 -18.032  1.00 74.57           C  
ATOM   3110  C   LEU   410     -19.558  19.018 -15.859  1.00 74.57           C  
ATOM   3111  O   LEU   410     -19.112  20.051 -15.363  1.00 74.57           O  
ATOM   3112  N   VAL   411     -20.874  18.837 -16.068  1.00121.03           N  
ATOM   3113  CA  VAL   411     -21.809  19.883 -15.761  1.00121.03           C  
ATOM   3114  CB  VAL   411     -23.150  19.687 -16.416  1.00121.03           C  
ATOM   3115  CG1 VAL   411     -22.948  19.827 -17.933  1.00121.03           C  
ATOM   3116  CG2 VAL   411     -23.730  18.324 -16.011  1.00121.03           C  
ATOM   3117  C   VAL   411     -21.986  20.077 -14.284  1.00121.03           C  
ATOM   3118  O   VAL   411     -22.090  21.208 -13.813  1.00121.03           O  
ATOM   3119  N   VAL   412     -22.044  18.985 -13.501  1.00 59.24           N  
ATOM   3120  CA  VAL   412     -22.275  19.132 -12.086  1.00 59.24           C  
ATOM   3121  CB  VAL   412     -22.396  17.813 -11.375  1.00 59.24           C  
ATOM   3122  CG1 VAL   412     -22.488  18.081  -9.861  1.00 59.24           C  
ATOM   3123  CG2 VAL   412     -23.606  17.052 -11.942  1.00 59.24           C  
ATOM   3124  C   VAL   412     -21.145  19.871 -11.428  1.00 59.24           C  
ATOM   3125  O   VAL   412     -21.360  20.812 -10.664  1.00 59.24           O  
ATOM   3126  N   PHE   413     -19.900  19.433 -11.689  1.00118.97           N  
ATOM   3127  CA  PHE   413     -18.732  19.990 -11.062  1.00118.97           C  
ATOM   3128  CB  PHE   413     -17.537  19.030 -11.078  1.00118.97           C  
ATOM   3129  CG  PHE   413     -17.937  18.023 -10.053  1.00118.97           C  
ATOM   3130  CD1 PHE   413     -17.606  18.216  -8.735  1.00118.97           C  
ATOM   3131  CD2 PHE   413     -18.677  16.913 -10.396  1.00118.97           C  
ATOM   3132  CE1 PHE   413     -17.978  17.303  -7.776  1.00118.97           C  
ATOM   3133  CE2 PHE   413     -19.052  15.999  -9.442  1.00118.97           C  
ATOM   3134  CZ  PHE   413     -18.707  16.191  -8.126  1.00118.97           C  
ATOM   3135  C   PHE   413     -18.361  21.335 -11.593  1.00118.97           C  
ATOM   3136  O   PHE   413     -17.830  22.160 -10.850  1.00118.97           O  
ATOM   3137  N   GLY   414     -18.579  21.585 -12.897  1.00 25.49           N  
ATOM   3138  CA  GLY   414     -18.256  22.881 -13.422  1.00 25.49           C  
ATOM   3139  C   GLY   414     -19.110  23.871 -12.688  1.00 25.49           C  
ATOM   3140  O   GLY   414     -18.659  24.952 -12.313  1.00 25.49           O  
ATOM   3141  N   ARG   415     -20.389  23.513 -12.475  1.00123.78           N  
ATOM   3142  CA  ARG   415     -21.323  24.352 -11.778  1.00123.78           C  
ATOM   3143  CB  ARG   415     -22.734  23.730 -11.739  1.00123.78           C  
ATOM   3144  CG  ARG   415     -23.843  24.716 -11.369  1.00123.78           C  
ATOM   3145  CD  ARG   415     -25.242  24.094 -11.315  1.00123.78           C  
ATOM   3146  NE  ARG   415     -25.706  24.151  -9.899  1.00123.78           N  
ATOM   3147  CZ  ARG   415     -26.984  24.539  -9.608  1.00123.78           C  
ATOM   3148  NH1 ARG   415     -27.847  24.869 -10.612  1.00123.78           N  
ATOM   3149  NH2 ARG   415     -27.408  24.605  -8.312  1.00123.78           N  
ATOM   3150  C   ARG   415     -20.860  24.494 -10.358  1.00123.78           C  
ATOM   3151  O   ARG   415     -20.933  25.573  -9.772  1.00123.78           O  
ATOM   3152  N   ALA   416     -20.356  23.393  -9.769  1.00 36.13           N  
ATOM   3153  CA  ALA   416     -19.957  23.390  -8.388  1.00 36.13           C  
ATOM   3154  CB  ALA   416     -19.473  22.010  -7.908  1.00 36.13           C  
ATOM   3155  C   ALA   416     -18.844  24.366  -8.161  1.00 36.13           C  
ATOM   3156  O   ALA   416     -18.847  25.086  -7.165  1.00 36.13           O  
ATOM   3157  N   CYS   417     -17.859  24.426  -9.079  1.00 37.19           N  
ATOM   3158  CA  CYS   417     -16.749  25.314  -8.873  1.00 37.19           C  
ATOM   3159  CB  CYS   417     -15.666  25.198  -9.960  1.00 37.19           C  
ATOM   3160  SG  CYS   417     -14.828  23.585  -9.919  1.00 37.19           S  
ATOM   3161  C   CYS   417     -17.253  26.725  -8.852  1.00 37.19           C  
ATOM   3162  O   CYS   417     -16.822  27.530  -8.029  1.00 37.19           O  
ATOM   3163  N   ALA   418     -18.187  27.065  -9.758  1.00 37.27           N  
ATOM   3164  CA  ALA   418     -18.691  28.406  -9.829  1.00 37.27           C  
ATOM   3165  CB  ALA   418     -19.700  28.589 -10.973  1.00 37.27           C  
ATOM   3166  C   ALA   418     -19.393  28.758  -8.553  1.00 37.27           C  
ATOM   3167  O   ALA   418     -19.193  29.842  -8.008  1.00 37.27           O  
ATOM   3168  N   LEU   419     -20.233  27.843  -8.038  1.00 62.25           N  
ATOM   3169  CA  LEU   419     -21.000  28.101  -6.852  1.00 62.25           C  
ATOM   3170  CB  LEU   419     -22.042  27.011  -6.570  1.00 62.25           C  
ATOM   3171  CG  LEU   419     -23.092  26.941  -7.692  1.00 62.25           C  
ATOM   3172  CD1 LEU   419     -24.279  26.043  -7.312  1.00 62.25           C  
ATOM   3173  CD2 LEU   419     -23.511  28.352  -8.139  1.00 62.25           C  
ATOM   3174  C   LEU   419     -20.104  28.231  -5.664  1.00 62.25           C  
ATOM   3175  O   LEU   419     -20.319  29.090  -4.810  1.00 62.25           O  
ATOM   3176  N   SER   420     -19.068  27.384  -5.571  1.00 87.71           N  
ATOM   3177  CA  SER   420     -18.228  27.415  -4.413  1.00 87.71           C  
ATOM   3178  CB  SER   420     -17.183  26.294  -4.409  1.00 87.71           C  
ATOM   3179  OG  SER   420     -16.541  26.247  -3.146  1.00 87.71           O  
ATOM   3180  C   SER   420     -17.515  28.732  -4.343  1.00 87.71           C  
ATOM   3181  O   SER   420     -17.351  29.300  -3.265  1.00 87.71           O  
ATOM   3182  N   ILE   421     -17.058  29.250  -5.497  1.00 59.72           N  
ATOM   3183  CA  ILE   421     -16.365  30.504  -5.547  1.00 59.72           C  
ATOM   3184  CB  ILE   421     -15.798  30.756  -6.913  1.00 59.72           C  
ATOM   3185  CG1 ILE   421     -14.727  29.691  -7.210  1.00 59.72           C  
ATOM   3186  CG2 ILE   421     -15.287  32.203  -7.005  1.00 59.72           C  
ATOM   3187  CD1 ILE   421     -14.280  29.646  -8.669  1.00 59.72           C  
ATOM   3188  C   ILE   421     -17.318  31.604  -5.171  1.00 59.72           C  
ATOM   3189  O   ILE   421     -16.970  32.516  -4.423  1.00 59.72           O  
ATOM   3190  N   GLU   422     -18.568  31.524  -5.662  1.00 51.91           N  
ATOM   3191  CA  GLU   422     -19.535  32.563  -5.445  1.00 51.91           C  
ATOM   3192  CB  GLU   422     -20.910  32.220  -6.048  1.00 51.91           C  
ATOM   3193  CG  GLU   422     -20.907  32.022  -7.568  1.00 51.91           C  
ATOM   3194  CD  GLU   422     -22.289  31.520  -7.980  1.00 51.91           C  
ATOM   3195  OE1 GLU   422     -23.201  31.532  -7.112  1.00 51.91           O  
ATOM   3196  OE2 GLU   422     -22.452  31.117  -9.164  1.00 51.91           O  
ATOM   3197  C   GLU   422     -19.737  32.749  -3.972  1.00 51.91           C  
ATOM   3198  O   GLU   422     -19.839  33.879  -3.501  1.00 51.91           O  
ATOM   3199  N   GLU   423     -19.838  31.653  -3.197  1.00 77.20           N  
ATOM   3200  CA  GLU   423     -20.050  31.812  -1.784  1.00 77.20           C  
ATOM   3201  CB  GLU   423     -20.505  30.529  -1.068  1.00 77.20           C  
ATOM   3202  CG  GLU   423     -21.984  30.232  -1.313  1.00 77.20           C  
ATOM   3203  CD  GLU   423     -22.316  28.862  -0.735  1.00 77.20           C  
ATOM   3204  OE1 GLU   423     -21.468  28.298   0.006  1.00 77.20           O  
ATOM   3205  OE2 GLU   423     -23.430  28.357  -1.039  1.00 77.20           O  
ATOM   3206  C   GLU   423     -18.829  32.336  -1.090  1.00 77.20           C  
ATOM   3207  O   GLU   423     -18.945  33.132  -0.160  1.00 77.20           O  
ATOM   3208  N   SER   424     -17.631  31.876  -1.498  1.00 94.26           N  
ATOM   3209  CA  SER   424     -16.411  32.238  -0.829  1.00 94.26           C  
ATOM   3210  CB  SER   424     -15.238  31.304  -1.175  1.00 94.26           C  
ATOM   3211  OG  SER   424     -15.485  30.006  -0.662  1.00 94.26           O  
ATOM   3212  C   SER   424     -15.970  33.648  -1.104  1.00 94.26           C  
ATOM   3213  O   SER   424     -15.427  34.299  -0.210  1.00 94.26           O  
ATOM   3214  N   CYS   425     -16.176  34.169  -2.333  1.00 64.40           N  
ATOM   3215  CA  CYS   425     -15.643  35.465  -2.657  1.00 64.40           C  
ATOM   3216  CB  CYS   425     -14.568  35.411  -3.759  1.00 64.40           C  
ATOM   3217  SG  CYS   425     -13.196  34.277  -3.394  1.00 64.40           S  
ATOM   3218  C   CYS   425     -16.722  36.327  -3.236  1.00 64.40           C  
ATOM   3219  O   CYS   425     -17.855  35.894  -3.441  1.00 64.40           O  
ATOM   3220  N   ARG   426     -16.357  37.600  -3.503  1.00106.88           N  
ATOM   3221  CA  ARG   426     -17.246  38.553  -4.097  1.00106.88           C  
ATOM   3222  CB  ARG   426     -17.532  39.741  -3.167  1.00106.88           C  
ATOM   3223  CG  ARG   426     -18.164  39.326  -1.835  1.00106.88           C  
ATOM   3224  CD  ARG   426     -19.681  39.505  -1.777  1.00106.88           C  
ATOM   3225  NE  ARG   426     -20.293  38.432  -2.610  1.00106.88           N  
ATOM   3226  CZ  ARG   426     -20.854  38.731  -3.818  1.00106.88           C  
ATOM   3227  NH1 ARG   426     -20.896  40.025  -4.252  1.00106.88           N  
ATOM   3228  NH2 ARG   426     -21.385  37.733  -4.584  1.00106.88           N  
ATOM   3229  C   ARG   426     -16.515  39.084  -5.294  1.00106.88           C  
ATOM   3230  O   ARG   426     -15.287  39.161  -5.283  1.00106.88           O  
ATOM   3231  N   PRO   427     -17.217  39.424  -6.343  1.00135.54           N  
ATOM   3232  CA  PRO   427     -16.524  39.959  -7.479  1.00135.54           C  
ATOM   3233  CD  PRO   427     -18.355  38.614  -6.744  1.00135.54           C  
ATOM   3234  CB  PRO   427     -17.499  39.861  -8.647  1.00135.54           C  
ATOM   3235  CG  PRO   427     -18.359  38.638  -8.284  1.00135.54           C  
ATOM   3236  C   PRO   427     -16.023  41.335  -7.187  1.00135.54           C  
ATOM   3237  O   PRO   427     -16.661  42.042  -6.409  1.00135.54           O  
ATOM   3238  N   GLY   428     -14.884  41.726  -7.790  1.00 25.59           N  
ATOM   3239  CA  GLY   428     -14.355  43.044  -7.585  1.00 25.59           C  
ATOM   3240  C   GLY   428     -13.405  43.039  -6.427  1.00 25.59           C  
ATOM   3241  O   GLY   428     -12.849  44.079  -6.081  1.00 25.59           O  
ATOM   3242  N   ASP   429     -13.183  41.868  -5.797  1.00 51.16           N  
ATOM   3243  CA  ASP   429     -12.264  41.825  -4.692  1.00 51.16           C  
ATOM   3244  CB  ASP   429     -12.255  40.474  -3.943  1.00 51.16           C  
ATOM   3245  CG  ASP   429     -13.589  40.335  -3.211  1.00 51.16           C  
ATOM   3246  OD1 ASP   429     -14.377  41.316  -3.237  1.00 51.16           O  
ATOM   3247  OD2 ASP   429     -13.844  39.249  -2.623  1.00 51.16           O  
ATOM   3248  C   ASP   429     -10.906  42.065  -5.271  1.00 51.16           C  
ATOM   3249  O   ASP   429     -10.689  41.880  -6.467  1.00 51.16           O  
ATOM   3250  N   LYS   430      -9.943  42.505  -4.437  1.00114.38           N  
ATOM   3251  CA  LYS   430      -8.666  42.847  -4.995  1.00114.38           C  
ATOM   3252  CB  LYS   430      -7.726  43.586  -4.013  1.00114.38           C  
ATOM   3253  CG  LYS   430      -7.076  42.748  -2.904  1.00114.38           C  
ATOM   3254  CD  LYS   430      -5.885  41.914  -3.386  1.00114.38           C  
ATOM   3255  CE  LYS   430      -5.045  41.284  -2.269  1.00114.38           C  
ATOM   3256  NZ  LYS   430      -3.852  40.606  -2.835  1.00114.38           N1+
ATOM   3257  C   LYS   430      -8.004  41.610  -5.517  1.00114.38           C  
ATOM   3258  O   LYS   430      -8.047  40.549  -4.898  1.00114.38           O  
ATOM   3259  N   VAL   431      -7.386  41.728  -6.711  1.00119.40           N  
ATOM   3260  CA  VAL   431      -6.710  40.618  -7.322  1.00119.40           C  
ATOM   3261  CB  VAL   431      -6.566  40.768  -8.812  1.00119.40           C  
ATOM   3262  CG1 VAL   431      -5.834  42.091  -9.105  1.00119.40           C  
ATOM   3263  CG2 VAL   431      -5.829  39.533  -9.352  1.00119.40           C  
ATOM   3264  C   VAL   431      -5.328  40.549  -6.751  1.00119.40           C  
ATOM   3265  O   VAL   431      -4.621  41.552  -6.707  1.00119.40           O  
ATOM   3266  N   PRO   432      -4.902  39.390  -6.312  1.00 85.46           N  
ATOM   3267  CA  PRO   432      -3.607  39.221  -5.714  1.00 85.46           C  
ATOM   3268  CD  PRO   432      -5.547  38.127  -6.635  1.00 85.46           C  
ATOM   3269  CB  PRO   432      -3.521  37.734  -5.361  1.00 85.46           C  
ATOM   3270  CG  PRO   432      -4.463  37.063  -6.380  1.00 85.46           C  
ATOM   3271  C   PRO   432      -2.487  39.638  -6.628  1.00 85.46           C  
ATOM   3272  O   PRO   432      -2.540  39.350  -7.822  1.00 85.46           O  
ATOM   3273  N   PRO   433      -1.501  40.305  -6.093  1.00152.24           N  
ATOM   3274  CA  PRO   433      -0.381  40.703  -6.908  1.00152.24           C  
ATOM   3275  CD  PRO   433      -1.794  41.303  -5.073  1.00152.24           C  
ATOM   3276  CB  PRO   433       0.292  41.864  -6.182  1.00152.24           C  
ATOM   3277  CG  PRO   433      -0.847  42.480  -5.353  1.00152.24           C  
ATOM   3278  C   PRO   433       0.562  39.567  -7.149  1.00152.24           C  
ATOM   3279  O   PRO   433       0.543  38.597  -6.392  1.00152.24           O  
ATOM   3280  N   ILE   434       1.383  39.669  -8.215  1.00 65.24           N  
ATOM   3281  CA  ILE   434       2.393  38.704  -8.534  1.00 65.24           C  
ATOM   3282  CB  ILE   434       2.106  37.896  -9.764  1.00 65.24           C  
ATOM   3283  CG1 ILE   434       2.006  38.828 -10.982  1.00 65.24           C  
ATOM   3284  CG2 ILE   434       0.856  37.038  -9.522  1.00 65.24           C  
ATOM   3285  CD1 ILE   434       1.954  38.088 -12.316  1.00 65.24           C  
ATOM   3286  C   ILE   434       3.639  39.483  -8.828  1.00 65.24           C  
ATOM   3287  O   ILE   434       3.582  40.660  -9.180  1.00 65.24           O  
ATOM   3288  N   LYS   435       4.812  38.845  -8.682  1.00 88.95           N  
ATOM   3289  CA  LYS   435       6.045  39.540  -8.933  1.00 88.95           C  
ATOM   3290  CB  LYS   435       7.272  38.750  -8.475  1.00 88.95           C  
ATOM   3291  CG  LYS   435       7.342  38.789  -6.956  1.00 88.95           C  
ATOM   3292  CD  LYS   435       8.106  37.644  -6.306  1.00 88.95           C  
ATOM   3293  CE  LYS   435       8.021  37.727  -4.781  1.00 88.95           C  
ATOM   3294  NZ  LYS   435       8.075  36.378  -4.178  1.00 88.95           N1+
ATOM   3295  C   LYS   435       6.146  39.809 -10.397  1.00 88.95           C  
ATOM   3296  O   LYS   435       5.555  39.104 -11.211  1.00 88.95           O  
ATOM   3297  N   PRO   436       6.867  40.834 -10.760  1.00 92.74           N  
ATOM   3298  CA  PRO   436       6.988  41.148 -12.155  1.00 92.74           C  
ATOM   3299  CD  PRO   436       6.932  42.036  -9.942  1.00 92.74           C  
ATOM   3300  CB  PRO   436       7.680  42.500 -12.221  1.00 92.74           C  
ATOM   3301  CG  PRO   436       7.195  43.189 -10.932  1.00 92.74           C  
ATOM   3302  C   PRO   436       7.658  40.041 -12.900  1.00 92.74           C  
ATOM   3303  O   PRO   436       7.528  39.962 -14.120  1.00 92.74           O  
ATOM   3304  N   ASN   437       8.411  39.227 -12.154  1.00161.28           N  
ATOM   3305  CA  ASN   437       9.182  38.078 -12.520  1.00161.28           C  
ATOM   3306  CB  ASN   437      10.124  37.754 -11.355  1.00161.28           C  
ATOM   3307  CG  ASN   437      10.844  36.463 -11.623  1.00161.28           C  
ATOM   3308  OD1 ASN   437      10.291  35.383 -11.424  1.00161.28           O  
ATOM   3309  ND2 ASN   437      12.120  36.572 -12.077  1.00161.28           N  
ATOM   3310  C   ASN   437       8.335  36.869 -12.812  1.00161.28           C  
ATOM   3311  O   ASN   437       8.736  36.013 -13.597  1.00161.28           O  
ATOM   3312  N   ALA   438       7.146  36.754 -12.187  1.00 69.69           N  
ATOM   3313  CA  ALA   438       6.373  35.541 -12.250  1.00 69.69           C  
ATOM   3314  CB  ALA   438       4.986  35.676 -11.591  1.00 69.69           C  
ATOM   3315  C   ALA   438       6.185  35.043 -13.658  1.00 69.69           C  
ATOM   3316  O   ALA   438       5.902  35.793 -14.592  1.00 69.69           O  
ATOM   3317  N   GLY   439       6.377  33.714 -13.822  1.00 51.65           N  
ATOM   3318  CA  GLY   439       6.162  33.026 -15.067  1.00 51.65           C  
ATOM   3319  C   GLY   439       7.380  33.063 -15.937  1.00 51.65           C  
ATOM   3320  O   GLY   439       7.340  32.631 -17.089  1.00 51.65           O  
ATOM   3321  N   GLU   440       8.514  33.542 -15.404  1.00151.85           N  
ATOM   3322  CA  GLU   440       9.700  33.678 -16.208  1.00151.85           C  
ATOM   3323  CB  GLU   440      10.912  34.205 -15.418  1.00151.85           C  
ATOM   3324  CG  GLU   440      10.938  35.715 -15.192  1.00151.85           C  
ATOM   3325  CD  GLU   440      11.804  36.343 -16.266  1.00151.85           C  
ATOM   3326  OE1 GLU   440      12.118  35.645 -17.268  1.00151.85           O  
ATOM   3327  OE2 GLU   440      12.173  37.534 -16.092  1.00151.85           O  
ATOM   3328  C   GLU   440      10.127  32.343 -16.719  1.00151.85           C  
ATOM   3329  O   GLU   440      10.503  32.206 -17.882  1.00151.85           O  
ATOM   3330  N   GLU   441      10.072  31.316 -15.854  1.00109.73           N  
ATOM   3331  CA  GLU   441      10.588  30.024 -16.190  1.00109.73           C  
ATOM   3332  CB  GLU   441      10.574  29.075 -14.987  1.00109.73           C  
ATOM   3333  CG  GLU   441      11.460  27.846 -15.166  1.00109.73           C  
ATOM   3334  CD  GLU   441      11.672  27.295 -13.767  1.00109.73           C  
ATOM   3335  OE1 GLU   441      12.381  27.980 -12.984  1.00109.73           O  
ATOM   3336  OE2 GLU   441      11.121  26.208 -13.455  1.00109.73           O  
ATOM   3337  C   GLU   441       9.800  29.411 -17.303  1.00109.73           C  
ATOM   3338  O   GLU   441      10.363  28.708 -18.139  1.00109.73           O  
ATOM   3339  N   SER   442       8.473  29.630 -17.342  1.00100.35           N  
ATOM   3340  CA  SER   442       7.693  29.041 -18.396  1.00100.35           C  
ATOM   3341  CB  SER   442       6.180  29.285 -18.252  1.00100.35           C  
ATOM   3342  OG  SER   442       5.895  30.666 -18.367  1.00100.35           O  
ATOM   3343  C   SER   442       8.133  29.613 -19.709  1.00100.35           C  
ATOM   3344  O   SER   442       8.209  28.903 -20.709  1.00100.35           O  
ATOM   3345  N   VAL   443       8.428  30.923 -19.742  1.00 66.59           N  
ATOM   3346  CA  VAL   443       8.872  31.571 -20.944  1.00 66.59           C  
ATOM   3347  CB  VAL   443       9.035  33.051 -20.771  1.00 66.59           C  
ATOM   3348  CG1 VAL   443       9.647  33.629 -22.057  1.00 66.59           C  
ATOM   3349  CG2 VAL   443       7.668  33.655 -20.400  1.00 66.59           C  
ATOM   3350  C   VAL   443      10.203  31.006 -21.339  1.00 66.59           C  
ATOM   3351  O   VAL   443      10.458  30.749 -22.515  1.00 66.59           O  
ATOM   3352  N   MET   444      11.091  30.784 -20.352  1.00122.74           N  
ATOM   3353  CA  MET   444      12.418  30.309 -20.628  1.00122.74           C  
ATOM   3354  CB  MET   444      13.295  30.251 -19.361  1.00122.74           C  
ATOM   3355  CG  MET   444      14.783  30.005 -19.629  1.00122.74           C  
ATOM   3356  SD  MET   444      15.252  28.258 -19.815  1.00122.74           S  
ATOM   3357  CE  MET   444      15.665  28.033 -18.060  1.00122.74           C  
ATOM   3358  C   MET   444      12.338  28.947 -21.247  1.00122.74           C  
ATOM   3359  O   MET   444      13.095  28.632 -22.163  1.00122.74           O  
ATOM   3360  N   ASN   445      11.419  28.099 -20.750  1.00 70.71           N  
ATOM   3361  CA  ASN   445      11.256  26.777 -21.286  1.00 70.71           C  
ATOM   3362  CB  ASN   445      10.222  25.936 -20.534  1.00 70.71           C  
ATOM   3363  CG  ASN   445       9.994  24.699 -21.386  1.00 70.71           C  
ATOM   3364  OD1 ASN   445      10.902  23.904 -21.621  1.00 70.71           O  
ATOM   3365  ND2 ASN   445       8.738  24.546 -21.887  1.00 70.71           N  
ATOM   3366  C   ASN   445      10.771  26.859 -22.697  1.00 70.71           C  
ATOM   3367  O   ASN   445      11.221  26.104 -23.558  1.00 70.71           O  
ATOM   3368  N   LEU   446       9.828  27.779 -22.971  1.00121.97           N  
ATOM   3369  CA  LEU   446       9.263  27.876 -24.285  1.00121.97           C  
ATOM   3370  CB  LEU   446       8.158  28.957 -24.360  1.00121.97           C  
ATOM   3371  CG  LEU   446       7.378  29.114 -25.690  1.00121.97           C  
ATOM   3372  CD1 LEU   446       6.333  30.229 -25.546  1.00121.97           C  
ATOM   3373  CD2 LEU   446       8.262  29.368 -26.923  1.00121.97           C  
ATOM   3374  C   LEU   446      10.367  28.242 -25.225  1.00121.97           C  
ATOM   3375  O   LEU   446      10.473  27.680 -26.314  1.00121.97           O  
ATOM   3376  N   ASP   447      11.232  29.184 -24.817  1.00 92.49           N  
ATOM   3377  CA  ASP   447      12.256  29.655 -25.700  1.00 92.49           C  
ATOM   3378  CB  ASP   447      13.043  30.823 -25.076  1.00 92.49           C  
ATOM   3379  CG  ASP   447      13.802  31.570 -26.160  1.00 92.49           C  
ATOM   3380  OD1 ASP   447      13.182  32.462 -26.799  1.00 92.49           O  
ATOM   3381  OD2 ASP   447      15.006  31.264 -26.366  1.00 92.49           O  
ATOM   3382  C   ASP   447      13.196  28.534 -26.039  1.00 92.49           C  
ATOM   3383  O   ASP   447      13.598  28.390 -27.193  1.00 92.49           O  
ATOM   3384  N   LYS   448      13.569  27.694 -25.053  1.00110.65           N  
ATOM   3385  CA  LYS   448      14.507  26.640 -25.341  1.00110.65           C  
ATOM   3386  CB  LYS   448      15.051  25.899 -24.104  1.00110.65           C  
ATOM   3387  CG  LYS   448      14.054  25.005 -23.366  1.00110.65           C  
ATOM   3388  CD  LYS   448      14.741  24.066 -22.371  1.00110.65           C  
ATOM   3389  CE  LYS   448      13.779  23.233 -21.525  1.00110.65           C  
ATOM   3390  NZ  LYS   448      13.157  22.188 -22.365  1.00110.65           N1+
ATOM   3391  C   LYS   448      13.928  25.624 -26.288  1.00110.65           C  
ATOM   3392  O   LYS   448      14.646  25.089 -27.130  1.00110.65           O  
ATOM   3393  N   LEU   449      12.626  25.299 -26.163  1.00 65.21           N  
ATOM   3394  CA  LEU   449      12.005  24.324 -27.027  1.00 65.21           C  
ATOM   3395  CB  LEU   449      10.572  23.973 -26.594  1.00 65.21           C  
ATOM   3396  CG  LEU   449      10.526  23.163 -25.287  1.00 65.21           C  
ATOM   3397  CD1 LEU   449       9.083  22.907 -24.829  1.00 65.21           C  
ATOM   3398  CD2 LEU   449      11.330  21.858 -25.422  1.00 65.21           C  
ATOM   3399  C   LEU   449      11.938  24.837 -28.431  1.00 65.21           C  
ATOM   3400  O   LEU   449      12.073  24.080 -29.391  1.00 65.21           O  
ATOM   3401  N   ARG   450      11.705  26.150 -28.583  1.00118.79           N  
ATOM   3402  CA  ARG   450      11.535  26.760 -29.872  1.00118.79           C  
ATOM   3403  CB  ARG   450      11.314  28.268 -29.703  1.00118.79           C  
ATOM   3404  CG  ARG   450      11.110  29.038 -31.000  1.00118.79           C  
ATOM   3405  CD  ARG   450      11.096  30.547 -30.772  1.00118.79           C  
ATOM   3406  NE  ARG   450      10.656  31.172 -32.045  1.00118.79           N  
ATOM   3407  CZ  ARG   450      10.177  32.448 -32.057  1.00118.79           C  
ATOM   3408  NH1 ARG   450      10.169  33.184 -30.907  1.00118.79           N  
ATOM   3409  NH2 ARG   450       9.721  33.001 -33.218  1.00118.79           N  
ATOM   3410  C   ARG   450      12.778  26.562 -30.686  1.00118.79           C  
ATOM   3411  O   ARG   450      12.719  26.201 -31.858  1.00118.79           O  
ATOM   3412  N   PHE   451      13.931  26.838 -30.060  1.00168.45           N  
ATOM   3413  CA  PHE   451      15.270  26.791 -30.581  1.00168.45           C  
ATOM   3414  CB  PHE   451      16.208  27.703 -29.777  1.00168.45           C  
ATOM   3415  CG  PHE   451      15.852  29.091 -30.185  1.00168.45           C  
ATOM   3416  CD1 PHE   451      14.583  29.583 -29.989  1.00168.45           C  
ATOM   3417  CD2 PHE   451      16.797  29.915 -30.744  1.00168.45           C  
ATOM   3418  CE1 PHE   451      14.250  30.863 -30.363  1.00168.45           C  
ATOM   3419  CE2 PHE   451      16.471  31.198 -31.118  1.00168.45           C  
ATOM   3420  CZ  PHE   451      15.197  31.674 -30.936  1.00168.45           C  
ATOM   3421  C   PHE   451      15.868  25.415 -30.657  1.00168.45           C  
ATOM   3422  O   PHE   451      16.851  25.225 -31.371  1.00168.45           O  
ATOM   3423  N   ALA   452      15.347  24.445 -29.879  1.00 80.84           N  
ATOM   3424  CA  ALA   452      15.989  23.161 -29.708  1.00 80.84           C  
ATOM   3425  CB  ALA   452      15.096  22.116 -29.014  1.00 80.84           C  
ATOM   3426  C   ALA   452      16.468  22.549 -30.992  1.00 80.84           C  
ATOM   3427  O   ALA   452      15.699  22.300 -31.918  1.00 80.84           O  
ATOM   3428  N   ASP   453      17.794  22.278 -31.068  1.00196.98           N  
ATOM   3429  CA  ASP   453      18.344  21.627 -32.227  1.00196.98           C  
ATOM   3430  CB  ASP   453      19.217  22.542 -33.110  1.00196.98           C  
ATOM   3431  CG  ASP   453      20.318  23.166 -32.270  1.00196.98           C  
ATOM   3432  OD1 ASP   453      20.018  24.188 -31.599  1.00196.98           O  
ATOM   3433  OD2 ASP   453      21.461  22.640 -32.276  1.00196.98           O  
ATOM   3434  C   ASP   453      19.144  20.431 -31.791  1.00196.98           C  
ATOM   3435  O   ASP   453      20.364  20.378 -31.945  1.00196.98           O  
ATOM   3436  N   GLY   454      18.442  19.413 -31.255  1.00 55.67           N  
ATOM   3437  CA  GLY   454      19.065  18.219 -30.756  1.00 55.67           C  
ATOM   3438  C   GLY   454      18.995  17.136 -31.789  1.00 55.67           C  
ATOM   3439  O   GLY   454      18.811  17.389 -32.978  1.00 55.67           O  
ATOM   3440  N   SER   455      19.247  15.891 -31.327  1.00108.41           N  
ATOM   3441  CA  SER   455      19.263  14.691 -32.118  1.00108.41           C  
ATOM   3442  CB  SER   455      20.255  13.658 -31.561  1.00108.41           C  
ATOM   3443  OG  SER   455      20.301  12.519 -32.405  1.00108.41           O  
ATOM   3444  C   SER   455      17.925  14.011 -32.285  1.00108.41           C  
ATOM   3445  O   SER   455      17.706  13.371 -33.314  1.00108.41           O  
ATOM   3446  N   ILE   456      16.993  14.090 -31.303  1.00103.14           N  
ATOM   3447  CA  ILE   456      15.780  13.320 -31.461  1.00103.14           C  
ATOM   3448  CB  ILE   456      15.475  12.398 -30.304  1.00103.14           C  
ATOM   3449  CG1 ILE   456      16.587  11.349 -30.082  1.00103.14           C  
ATOM   3450  CG2 ILE   456      14.114  11.749 -30.596  1.00103.14           C  
ATOM   3451  CD1 ILE   456      17.850  11.885 -29.409  1.00103.14           C  
ATOM   3452  C   ILE   456      14.602  14.236 -31.645  1.00103.14           C  
ATOM   3453  O   ILE   456      14.366  15.150 -30.858  1.00103.14           O  
ATOM   3454  N   ARG   457      13.810  13.983 -32.713  1.00223.01           N  
ATOM   3455  CA  ARG   457      12.669  14.778 -33.081  1.00223.01           C  
ATOM   3456  CB  ARG   457      12.035  14.366 -34.415  1.00223.01           C  
ATOM   3457  CG  ARG   457      12.944  14.433 -35.632  1.00223.01           C  
ATOM   3458  CD  ARG   457      12.269  13.885 -36.888  1.00223.01           C  
ATOM   3459  NE  ARG   457      11.176  14.830 -37.248  1.00223.01           N  
ATOM   3460  CZ  ARG   457      11.419  15.881 -38.083  1.00223.01           C  
ATOM   3461  NH1 ARG   457      12.655  16.051 -38.637  1.00223.01           N  
ATOM   3462  NH2 ARG   457      10.415  16.762 -38.361  1.00223.01           N  
ATOM   3463  C   ARG   457      11.565  14.538 -32.099  1.00223.01           C  
ATOM   3464  O   ARG   457      11.451  13.458 -31.523  1.00223.01           O  
ATOM   3465  N   THR   458      10.692  15.550 -31.922  1.00142.33           N  
ATOM   3466  CA  THR   458       9.598  15.418 -31.010  1.00142.33           C  
ATOM   3467  CB  THR   458       8.843  16.692 -30.774  1.00142.33           C  
ATOM   3468  OG1 THR   458       8.553  17.337 -32.003  1.00142.33           O  
ATOM   3469  CG2 THR   458       9.673  17.589 -29.848  1.00142.33           C  
ATOM   3470  C   THR   458       8.682  14.314 -31.440  1.00142.33           C  
ATOM   3471  O   THR   458       8.197  13.559 -30.602  1.00142.33           O  
ATOM   3472  N   SER   459       8.429  14.152 -32.751  1.00 48.60           N  
ATOM   3473  CA  SER   459       7.527  13.111 -33.166  1.00 48.60           C  
ATOM   3474  CB  SER   459       7.340  13.063 -34.694  1.00 48.60           C  
ATOM   3475  OG  SER   459       8.542  12.642 -35.327  1.00 48.60           O  
ATOM   3476  C   SER   459       8.081  11.785 -32.747  1.00 48.60           C  
ATOM   3477  O   SER   459       7.344  10.900 -32.315  1.00 48.60           O  
ATOM   3478  N   GLU   460       9.408  11.614 -32.866  1.00 94.89           N  
ATOM   3479  CA  GLU   460      10.033  10.355 -32.579  1.00 94.89           C  
ATOM   3480  CB  GLU   460      11.528  10.387 -32.918  1.00 94.89           C  
ATOM   3481  CG  GLU   460      12.260   9.077 -32.644  1.00 94.89           C  
ATOM   3482  CD  GLU   460      13.582   9.156 -33.390  1.00 94.89           C  
ATOM   3483  OE1 GLU   460      13.537   9.300 -34.642  1.00 94.89           O  
ATOM   3484  OE2 GLU   460      14.652   9.085 -32.730  1.00 94.89           O  
ATOM   3485  C   GLU   460       9.909  10.018 -31.126  1.00 94.89           C  
ATOM   3486  O   GLU   460       9.599   8.884 -30.766  1.00 94.89           O  
ATOM   3487  N   LEU   461      10.159  11.000 -30.246  1.00116.93           N  
ATOM   3488  CA  LEU   461      10.136  10.722 -28.843  1.00116.93           C  
ATOM   3489  CB  LEU   461      10.753  11.874 -28.018  1.00116.93           C  
ATOM   3490  CG  LEU   461      11.027  11.562 -26.531  1.00116.93           C  
ATOM   3491  CD1 LEU   461      11.924  12.633 -25.899  1.00116.93           C  
ATOM   3492  CD2 LEU   461       9.730  11.410 -25.730  1.00116.93           C  
ATOM   3493  C   LEU   461       8.725  10.413 -28.428  1.00116.93           C  
ATOM   3494  O   LEU   461       8.494   9.543 -27.589  1.00116.93           O  
ATOM   3495  N   ARG   462       7.735  11.115 -29.016  1.00 86.08           N  
ATOM   3496  CA  ARG   462       6.357  10.899 -28.659  1.00 86.08           C  
ATOM   3497  CB  ARG   462       5.392  11.886 -29.339  1.00 86.08           C  
ATOM   3498  CG  ARG   462       3.918  11.639 -29.008  1.00 86.08           C  
ATOM   3499  CD  ARG   462       2.964  12.655 -29.646  1.00 86.08           C  
ATOM   3500  NE  ARG   462       3.462  12.949 -31.017  1.00 86.08           N  
ATOM   3501  CZ  ARG   462       4.159  14.096 -31.265  1.00 86.08           C  
ATOM   3502  NH1 ARG   462       4.352  15.014 -30.272  1.00 86.08           N  
ATOM   3503  NH2 ARG   462       4.659  14.317 -32.517  1.00 86.08           N  
ATOM   3504  C   ARG   462       5.933   9.513 -29.028  1.00 86.08           C  
ATOM   3505  O   ARG   462       5.250   8.840 -28.257  1.00 86.08           O  
ATOM   3506  N   LEU   463       6.334   9.043 -30.221  1.00 49.15           N  
ATOM   3507  CA  LEU   463       5.930   7.746 -30.681  1.00 49.15           C  
ATOM   3508  CB  LEU   463       6.428   7.465 -32.114  1.00 49.15           C  
ATOM   3509  CG  LEU   463       5.882   6.173 -32.752  1.00 49.15           C  
ATOM   3510  CD1 LEU   463       4.360   6.252 -32.964  1.00 49.15           C  
ATOM   3511  CD2 LEU   463       6.637   5.841 -34.049  1.00 49.15           C  
ATOM   3512  C   LEU   463       6.511   6.733 -29.745  1.00 49.15           C  
ATOM   3513  O   LEU   463       5.852   5.756 -29.394  1.00 49.15           O  
ATOM   3514  N   SER   464       7.763   6.952 -29.295  1.00 37.47           N  
ATOM   3515  CA  SER   464       8.415   6.009 -28.429  1.00 37.47           C  
ATOM   3516  CB  SER   464       9.881   6.367 -28.139  1.00 37.47           C  
ATOM   3517  OG  SER   464      10.650   6.201 -29.323  1.00 37.47           O  
ATOM   3518  C   SER   464       7.672   5.904 -27.127  1.00 37.47           C  
ATOM   3519  O   SER   464       7.530   4.814 -26.577  1.00 37.47           O  
ATOM   3520  N   MET   465       7.183   7.038 -26.592  1.00 52.85           N  
ATOM   3521  CA  MET   465       6.442   7.050 -25.360  1.00 52.85           C  
ATOM   3522  CB  MET   465       6.068   8.482 -24.919  1.00 52.85           C  
ATOM   3523  CG  MET   465       5.219   8.566 -23.644  1.00 52.85           C  
ATOM   3524  SD  MET   465       4.461  10.199 -23.351  1.00 52.85           S  
ATOM   3525  CE  MET   465       3.384  10.163 -24.815  1.00 52.85           C  
ATOM   3526  C   MET   465       5.152   6.297 -25.525  1.00 52.85           C  
ATOM   3527  O   MET   465       4.755   5.537 -24.644  1.00 52.85           O  
ATOM   3528  N   GLN   466       4.464   6.492 -26.668  1.00 55.73           N  
ATOM   3529  CA  GLN   466       3.158   5.925 -26.896  1.00 55.73           C  
ATOM   3530  CB  GLN   466       2.521   6.425 -28.205  1.00 55.73           C  
ATOM   3531  CG  GLN   466       2.381   7.949 -28.247  1.00 55.73           C  
ATOM   3532  CD  GLN   466       1.530   8.350 -29.447  1.00 55.73           C  
ATOM   3533  OE1 GLN   466       1.329   7.574 -30.379  1.00 55.73           O  
ATOM   3534  NE2 GLN   466       1.003   9.603 -29.417  1.00 55.73           N  
ATOM   3535  C   GLN   466       3.227   4.431 -26.958  1.00 55.73           C  
ATOM   3536  O   GLN   466       2.378   3.735 -26.405  1.00 55.73           O  
ATOM   3537  N   LYS   467       4.243   3.907 -27.660  1.00134.84           N  
ATOM   3538  CA  LYS   467       4.424   2.499 -27.844  1.00134.84           C  
ATOM   3539  CB  LYS   467       5.577   2.203 -28.815  1.00134.84           C  
ATOM   3540  CG  LYS   467       5.255   2.615 -30.254  1.00134.84           C  
ATOM   3541  CD  LYS   467       4.083   1.830 -30.838  1.00134.84           C  
ATOM   3542  CE  LYS   467       4.475   0.420 -31.272  1.00134.84           C  
ATOM   3543  NZ  LYS   467       3.294  -0.469 -31.242  1.00134.84           N1+
ATOM   3544  C   LYS   467       4.746   1.867 -26.526  1.00134.84           C  
ATOM   3545  O   LYS   467       4.296   0.761 -26.233  1.00134.84           O  
ATOM   3546  N   SER   468       5.549   2.554 -25.692  1.00 38.90           N  
ATOM   3547  CA  SER   468       5.968   1.988 -24.442  1.00 38.90           C  
ATOM   3548  CB  SER   468       6.943   2.891 -23.661  1.00 38.90           C  
ATOM   3549  OG  SER   468       8.148   3.062 -24.391  1.00 38.90           O  
ATOM   3550  C   SER   468       4.780   1.783 -23.562  1.00 38.90           C  
ATOM   3551  O   SER   468       4.625   0.732 -22.942  1.00 38.90           O  
ATOM   3552  N   MET   469       3.907   2.799 -23.481  1.00175.72           N  
ATOM   3553  CA  MET   469       2.765   2.720 -22.626  1.00175.72           C  
ATOM   3554  CB  MET   469       1.998   4.047 -22.555  1.00175.72           C  
ATOM   3555  CG  MET   469       1.199   4.166 -21.262  1.00175.72           C  
ATOM   3556  SD  MET   469       2.217   4.478 -19.789  1.00175.72           S  
ATOM   3557  CE  MET   469       2.295   6.274 -20.035  1.00175.72           C  
ATOM   3558  C   MET   469       1.839   1.660 -23.136  1.00175.72           C  
ATOM   3559  O   MET   469       1.248   0.908 -22.363  1.00175.72           O  
ATOM   3560  N   GLN   470       1.690   1.558 -24.466  1.00 58.62           N  
ATOM   3561  CA  GLN   470       0.731   0.636 -24.998  1.00 58.62           C  
ATOM   3562  CB  GLN   470       0.604   0.724 -26.527  1.00 58.62           C  
ATOM   3563  CG  GLN   470      -0.531  -0.135 -27.086  1.00 58.62           C  
ATOM   3564  CD  GLN   470      -1.841   0.509 -26.659  1.00 58.62           C  
ATOM   3565  OE1 GLN   470      -2.285   1.497 -27.242  1.00 58.62           O  
ATOM   3566  NE2 GLN   470      -2.472  -0.066 -25.603  1.00 58.62           N  
ATOM   3567  C   GLN   470       1.101  -0.772 -24.634  1.00 58.62           C  
ATOM   3568  O   GLN   470       0.236  -1.559 -24.256  1.00 58.62           O  
ATOM   3569  N   ASN   471       2.387  -1.143 -24.772  1.00133.23           N  
ATOM   3570  CA  ASN   471       2.819  -2.485 -24.490  1.00133.23           C  
ATOM   3571  CB  ASN   471       4.193  -2.783 -25.117  1.00133.23           C  
ATOM   3572  CG  ASN   471       4.060  -2.678 -26.631  1.00133.23           C  
ATOM   3573  OD1 ASN   471       4.213  -1.602 -27.209  1.00133.23           O  
ATOM   3574  ND2 ASN   471       3.773  -3.830 -27.296  1.00133.23           N  
ATOM   3575  C   ASN   471       2.929  -2.771 -23.011  1.00133.23           C  
ATOM   3576  O   ASN   471       2.589  -3.862 -22.561  1.00133.23           O  
ATOM   3577  N   HIS   472       3.500  -1.835 -22.226  1.00120.03           N  
ATOM   3578  CA  HIS   472       3.764  -2.068 -20.822  1.00120.03           C  
ATOM   3579  ND1 HIS   472       6.881  -2.655 -21.003  1.00120.03           N  
ATOM   3580  CG  HIS   472       6.172  -1.479 -21.098  1.00120.03           C  
ATOM   3581  CB  HIS   472       4.926  -1.196 -20.313  1.00120.03           C  
ATOM   3582  NE2 HIS   472       7.918  -1.413 -22.526  1.00120.03           N  
ATOM   3583  CD2 HIS   472       6.820  -0.731 -22.032  1.00120.03           C  
ATOM   3584  CE1 HIS   472       7.913  -2.564 -21.879  1.00120.03           C  
ATOM   3585  C   HIS   472       2.594  -1.904 -19.876  1.00120.03           C  
ATOM   3586  O   HIS   472       2.526  -2.586 -18.857  1.00120.03           O  
ATOM   3587  N   ALA   473       1.787  -0.857 -20.110  1.00178.99           N  
ATOM   3588  CA  ALA   473       0.614  -0.261 -19.496  1.00178.99           C  
ATOM   3589  CB  ALA   473       0.574   1.261 -19.694  1.00178.99           C  
ATOM   3590  C   ALA   473      -0.766  -0.793 -19.819  1.00178.99           C  
ATOM   3591  O   ALA   473      -1.720  -0.082 -19.499  1.00178.99           O  
ATOM   3592  N   ALA   474      -0.946  -1.837 -20.645  1.00 96.14           N  
ATOM   3593  CA  ALA   474      -2.228  -2.263 -21.182  1.00 96.14           C  
ATOM   3594  CB  ALA   474      -2.097  -3.321 -22.291  1.00 96.14           C  
ATOM   3595  C   ALA   474      -3.229  -2.788 -20.177  1.00 96.14           C  
ATOM   3596  O   ALA   474      -3.132  -2.549 -18.977  1.00 96.14           O  
ATOM   3597  N   VAL   475      -4.291  -3.457 -20.711  1.00142.38           N  
ATOM   3598  CA  VAL   475      -5.401  -3.989 -19.963  1.00142.38           C  
ATOM   3599  CB  VAL   475      -6.381  -4.744 -20.825  1.00142.38           C  
ATOM   3600  CG1 VAL   475      -7.168  -3.760 -21.702  1.00142.38           C  
ATOM   3601  CG2 VAL   475      -5.582  -5.724 -21.687  1.00142.38           C  
ATOM   3602  C   VAL   475      -4.902  -4.917 -18.892  1.00142.38           C  
ATOM   3603  O   VAL   475      -5.291  -4.767 -17.735  1.00142.38           O  
ATOM   3604  N   PHE   476      -4.030  -5.888 -19.232  1.00 88.83           N  
ATOM   3605  CA  PHE   476      -3.463  -6.747 -18.222  1.00 88.83           C  
ATOM   3606  CB  PHE   476      -3.284  -8.220 -18.640  1.00 88.83           C  
ATOM   3607  CG  PHE   476      -4.611  -8.845 -18.877  1.00 88.83           C  
ATOM   3608  CD1 PHE   476      -5.421  -9.211 -17.829  1.00 88.83           C  
ATOM   3609  CD2 PHE   476      -5.028  -9.091 -20.164  1.00 88.83           C  
ATOM   3610  CE1 PHE   476      -6.643  -9.795 -18.067  1.00 88.83           C  
ATOM   3611  CE2 PHE   476      -6.249  -9.674 -20.404  1.00 88.83           C  
ATOM   3612  CZ  PHE   476      -7.062 -10.024 -19.355  1.00 88.83           C  
ATOM   3613  C   PHE   476      -2.071  -6.256 -18.001  1.00 88.83           C  
ATOM   3614  O   PHE   476      -1.412  -5.823 -18.946  1.00 88.83           O  
ATOM   3615  N   ARG   477      -1.579  -6.294 -16.744  1.00161.14           N  
ATOM   3616  CA  ARG   477      -0.246  -5.810 -16.512  1.00161.14           C  
ATOM   3617  CB  ARG   477      -0.206  -4.387 -15.915  1.00161.14           C  
ATOM   3618  CG  ARG   477      -1.131  -3.371 -16.605  1.00161.14           C  
ATOM   3619  CD  ARG   477      -0.954  -1.925 -16.120  1.00161.14           C  
ATOM   3620  NE  ARG   477      -2.259  -1.221 -16.287  1.00161.14           N  
ATOM   3621  CZ  ARG   477      -2.340   0.137 -16.430  1.00161.14           C  
ATOM   3622  NH1 ARG   477      -1.230   0.892 -16.673  1.00161.14           N  
ATOM   3623  NH2 ARG   477      -3.560   0.739 -16.320  1.00161.14           N  
ATOM   3624  C   ARG   477       0.395  -6.732 -15.510  1.00161.14           C  
ATOM   3625  O   ARG   477      -0.301  -7.403 -14.752  1.00161.14           O  
ATOM   3626  N   VAL   478       1.748  -6.806 -15.506  1.00114.69           N  
ATOM   3627  CA  VAL   478       2.475  -7.623 -14.572  1.00114.69           C  
ATOM   3628  CB  VAL   478       3.036  -8.890 -15.158  1.00114.69           C  
ATOM   3629  CG1 VAL   478       1.887  -9.690 -15.799  1.00114.69           C  
ATOM   3630  CG2 VAL   478       4.199  -8.544 -16.103  1.00114.69           C  
ATOM   3631  C   VAL   478       3.646  -6.809 -14.102  1.00114.69           C  
ATOM   3632  O   VAL   478       4.062  -5.859 -14.762  1.00114.69           O  
ATOM   3633  N   GLY   479       4.223  -7.185 -12.940  1.00 31.03           N  
ATOM   3634  CA  GLY   479       5.279  -6.416 -12.335  1.00 31.03           C  
ATOM   3635  C   GLY   479       6.482  -6.321 -13.219  1.00 31.03           C  
ATOM   3636  O   GLY   479       7.054  -5.243 -13.379  1.00 31.03           O  
ATOM   3637  N   SER   480       6.907  -7.441 -13.825  1.00 77.74           N  
ATOM   3638  CA  SER   480       8.098  -7.409 -14.620  1.00 77.74           C  
ATOM   3639  CB  SER   480       8.450  -8.799 -15.160  1.00 77.74           C  
ATOM   3640  OG  SER   480       9.520  -8.679 -16.083  1.00 77.74           O  
ATOM   3641  C   SER   480       7.918  -6.482 -15.782  1.00 77.74           C  
ATOM   3642  O   SER   480       8.790  -5.665 -16.073  1.00 77.74           O  
ATOM   3643  N   VAL   481       6.767  -6.581 -16.474  1.00 36.64           N  
ATOM   3644  CA  VAL   481       6.513  -5.797 -17.651  1.00 36.64           C  
ATOM   3645  CB  VAL   481       5.228  -6.194 -18.322  1.00 36.64           C  
ATOM   3646  CG1 VAL   481       4.969  -5.238 -19.500  1.00 36.64           C  
ATOM   3647  CG2 VAL   481       5.327  -7.678 -18.722  1.00 36.64           C  
ATOM   3648  C   VAL   481       6.436  -4.340 -17.298  1.00 36.64           C  
ATOM   3649  O   VAL   481       6.952  -3.492 -18.025  1.00 36.64           O  
ATOM   3650  N   LEU   482       5.776  -4.017 -16.169  1.00 56.90           N  
ATOM   3651  CA  LEU   482       5.589  -2.666 -15.713  1.00 56.90           C  
ATOM   3652  CB  LEU   482       4.675  -2.609 -14.479  1.00 56.90           C  
ATOM   3653  CG  LEU   482       3.244  -3.080 -14.806  1.00 56.90           C  
ATOM   3654  CD1 LEU   482       2.330  -3.036 -13.573  1.00 56.90           C  
ATOM   3655  CD2 LEU   482       2.667  -2.285 -15.991  1.00 56.90           C  
ATOM   3656  C   LEU   482       6.926  -2.079 -15.365  1.00 56.90           C  
ATOM   3657  O   LEU   482       7.167  -0.892 -15.585  1.00 56.90           O  
ATOM   3658  N   GLN   483       7.825  -2.905 -14.793  1.00 88.52           N  
ATOM   3659  CA  GLN   483       9.151  -2.485 -14.416  1.00 88.52           C  
ATOM   3660  CB  GLN   483       9.984  -3.631 -13.809  1.00 88.52           C  
ATOM   3661  CG  GLN   483       9.750  -3.896 -12.322  1.00 88.52           C  
ATOM   3662  CD  GLN   483      10.832  -3.118 -11.587  1.00 88.52           C  
ATOM   3663  OE1 GLN   483      11.065  -1.943 -11.866  1.00 88.52           O  
ATOM   3664  NE2 GLN   483      11.538  -3.794 -10.641  1.00 88.52           N  
ATOM   3665  C   GLN   483       9.914  -2.071 -15.632  1.00 88.52           C  
ATOM   3666  O   GLN   483      10.603  -1.051 -15.636  1.00 88.52           O  
ATOM   3667  N   GLU   484       9.816  -2.865 -16.710  1.00 36.49           N  
ATOM   3668  CA  GLU   484      10.565  -2.547 -17.886  1.00 36.49           C  
ATOM   3669  CB  GLU   484      10.418  -3.602 -18.999  1.00 36.49           C  
ATOM   3670  CG  GLU   484      11.400  -3.415 -20.156  1.00 36.49           C  
ATOM   3671  CD  GLU   484      11.187  -4.553 -21.148  1.00 36.49           C  
ATOM   3672  OE1 GLU   484      10.086  -5.164 -21.129  1.00 36.49           O  
ATOM   3673  OE2 GLU   484      12.131  -4.830 -21.935  1.00 36.49           O  
ATOM   3674  C   GLU   484      10.061  -1.244 -18.416  1.00 36.49           C  
ATOM   3675  O   GLU   484      10.841  -0.392 -18.838  1.00 36.49           O  
ATOM   3676  N   GLY   485       8.730  -1.049 -18.388  1.00 25.08           N  
ATOM   3677  CA  GLY   485       8.148   0.142 -18.934  1.00 25.08           C  
ATOM   3678  C   GLY   485       8.615   1.350 -18.184  1.00 25.08           C  
ATOM   3679  O   GLY   485       8.871   2.390 -18.787  1.00 25.08           O  
ATOM   3680  N   CYS   486       8.711   1.266 -16.844  1.00102.88           N  
ATOM   3681  CA  CYS   486       9.088   2.438 -16.104  1.00102.88           C  
ATOM   3682  CB  CYS   486       8.882   2.331 -14.581  1.00102.88           C  
ATOM   3683  SG  CYS   486       9.778   0.976 -13.787  1.00102.88           S  
ATOM   3684  C   CYS   486      10.496   2.852 -16.406  1.00102.88           C  
ATOM   3685  O   CYS   486      10.787   4.042 -16.518  1.00102.88           O  
ATOM   3686  N   GLY   487      11.421   1.886 -16.535  1.00 24.91           N  
ATOM   3687  CA  GLY   487      12.783   2.235 -16.827  1.00 24.91           C  
ATOM   3688  C   GLY   487      12.855   2.844 -18.191  1.00 24.91           C  
ATOM   3689  O   GLY   487      13.611   3.786 -18.421  1.00 24.91           O  
ATOM   3690  N   LYS   488      12.087   2.293 -19.150  1.00 75.93           N  
ATOM   3691  CA  LYS   488      12.127   2.783 -20.499  1.00 75.93           C  
ATOM   3692  CB  LYS   488      11.275   1.949 -21.467  1.00 75.93           C  
ATOM   3693  CG  LYS   488      11.761   0.509 -21.613  1.00 75.93           C  
ATOM   3694  CD  LYS   488      10.833  -0.361 -22.457  1.00 75.93           C  
ATOM   3695  CE  LYS   488      11.137  -0.256 -23.951  1.00 75.93           C  
ATOM   3696  NZ  LYS   488      10.489  -1.363 -24.685  1.00 75.93           N1+
ATOM   3697  C   LYS   488      11.602   4.187 -20.545  1.00 75.93           C  
ATOM   3698  O   LYS   488      12.142   5.035 -21.254  1.00 75.93           O  
ATOM   3699  N   ILE   489      10.514   4.463 -19.801  1.00155.20           N  
ATOM   3700  CA  ILE   489       9.897   5.760 -19.817  1.00155.20           C  
ATOM   3701  CB  ILE   489       8.562   5.757 -19.107  1.00155.20           C  
ATOM   3702  CG1 ILE   489       7.609   6.813 -19.700  1.00155.20           C  
ATOM   3703  CG2 ILE   489       8.800   5.892 -17.594  1.00155.20           C  
ATOM   3704  CD1 ILE   489       8.166   8.232 -19.744  1.00155.20           C  
ATOM   3705  C   ILE   489      10.833   6.760 -19.184  1.00155.20           C  
ATOM   3706  O   ILE   489      10.943   7.895 -19.645  1.00155.20           O  
ATOM   3707  N   SER   490      11.536   6.375 -18.097  1.00 44.33           N  
ATOM   3708  CA  SER   490      12.434   7.307 -17.468  1.00 44.33           C  
ATOM   3709  CB  SER   490      13.124   6.783 -16.202  1.00 44.33           C  
ATOM   3710  OG  SER   490      12.283   6.984 -15.084  1.00 44.33           O  
ATOM   3711  C   SER   490      13.527   7.673 -18.414  1.00 44.33           C  
ATOM   3712  O   SER   490      13.985   8.815 -18.440  1.00 44.33           O  
ATOM   3713  N   LYS   491      13.979   6.696 -19.212  1.00 77.93           N  
ATOM   3714  CA  LYS   491      15.056   6.891 -20.139  1.00 77.93           C  
ATOM   3715  CB  LYS   491      15.346   5.586 -20.886  1.00 77.93           C  
ATOM   3716  CG  LYS   491      16.626   5.579 -21.711  1.00 77.93           C  
ATOM   3717  CD  LYS   491      16.916   4.188 -22.267  1.00 77.93           C  
ATOM   3718  CE  LYS   491      15.786   3.680 -23.167  1.00 77.93           C  
ATOM   3719  NZ  LYS   491      16.033   2.278 -23.567  1.00 77.93           N1+
ATOM   3720  C   LYS   491      14.636   7.918 -21.148  1.00 77.93           C  
ATOM   3721  O   LYS   491      15.410   8.805 -21.506  1.00 77.93           O  
ATOM   3722  N   LEU   492      13.382   7.816 -21.624  1.00 57.78           N  
ATOM   3723  CA  LEU   492      12.842   8.701 -22.616  1.00 57.78           C  
ATOM   3724  CB  LEU   492      11.447   8.263 -23.090  1.00 57.78           C  
ATOM   3725  CG  LEU   492      11.500   6.946 -23.891  1.00 57.78           C  
ATOM   3726  CD1 LEU   492      10.104   6.510 -24.356  1.00 57.78           C  
ATOM   3727  CD2 LEU   492      12.496   7.047 -25.056  1.00 57.78           C  
ATOM   3728  C   LEU   492      12.761  10.084 -22.052  1.00 57.78           C  
ATOM   3729  O   LEU   492      12.946  11.066 -22.767  1.00 57.78           O  
ATOM   3730  N   TYR   493      12.467  10.191 -20.746  1.00 58.53           N  
ATOM   3731  CA  TYR   493      12.343  11.457 -20.082  1.00 58.53           C  
ATOM   3732  CB  TYR   493      11.963  11.259 -18.602  1.00 58.53           C  
ATOM   3733  CG  TYR   493      11.494  12.547 -18.017  1.00 58.53           C  
ATOM   3734  CD1 TYR   493      10.215  12.971 -18.287  1.00 58.53           C  
ATOM   3735  CD2 TYR   493      12.291  13.312 -17.195  1.00 58.53           C  
ATOM   3736  CE1 TYR   493       9.737  14.146 -17.760  1.00 58.53           C  
ATOM   3737  CE2 TYR   493      11.818  14.492 -16.663  1.00 58.53           C  
ATOM   3738  CZ  TYR   493      10.539  14.909 -16.948  1.00 58.53           C  
ATOM   3739  OH  TYR   493      10.046  16.115 -16.407  1.00 58.53           O  
ATOM   3740  C   TYR   493      13.679  12.138 -20.142  1.00 58.53           C  
ATOM   3741  O   TYR   493      13.766  13.340 -20.388  1.00 58.53           O  
ATOM   3742  N   GLY   494      14.761  11.372 -19.913  1.00 26.85           N  
ATOM   3743  CA  GLY   494      16.097  11.903 -19.946  1.00 26.85           C  
ATOM   3744  C   GLY   494      16.386  12.382 -21.339  1.00 26.85           C  
ATOM   3745  O   GLY   494      17.097  13.367 -21.531  1.00 26.85           O  
ATOM   3746  N   ASP   495      15.841  11.670 -22.344  1.00 72.63           N  
ATOM   3747  CA  ASP   495      16.042  11.925 -23.748  1.00 72.63           C  
ATOM   3748  CB  ASP   495      15.446  10.858 -24.683  1.00 72.63           C  
ATOM   3749  CG  ASP   495      16.344   9.631 -24.653  1.00 72.63           C  
ATOM   3750  OD1 ASP   495      17.414   9.686 -23.991  1.00 72.63           O  
ATOM   3751  OD2 ASP   495      15.971   8.619 -25.307  1.00 72.63           O  
ATOM   3752  C   ASP   495      15.449  13.243 -24.156  1.00 72.63           C  
ATOM   3753  O   ASP   495      15.781  13.762 -25.220  1.00 72.63           O  
ATOM   3754  N   LEU   496      14.539  13.813 -23.347  1.00 72.40           N  
ATOM   3755  CA  LEU   496      13.897  15.062 -23.671  1.00 72.40           C  
ATOM   3756  CB  LEU   496      13.001  15.586 -22.527  1.00 72.40           C  
ATOM   3757  CG  LEU   496      11.713  14.780 -22.273  1.00 72.40           C  
ATOM   3758  CD1 LEU   496      10.923  15.346 -21.078  1.00 72.40           C  
ATOM   3759  CD2 LEU   496      10.850  14.709 -23.543  1.00 72.40           C  
ATOM   3760  C   LEU   496      14.960  16.097 -23.882  1.00 72.40           C  
ATOM   3761  O   LEU   496      14.769  17.050 -24.636  1.00 72.40           O  
ATOM   3762  N   LYS   497      16.106  15.953 -23.196  1.00125.34           N  
ATOM   3763  CA  LYS   497      17.180  16.900 -23.304  1.00125.34           C  
ATOM   3764  CB  LYS   497      18.360  16.554 -22.386  1.00125.34           C  
ATOM   3765  CG  LYS   497      19.572  17.448 -22.628  1.00125.34           C  
ATOM   3766  CD  LYS   497      20.454  17.612 -21.395  1.00125.34           C  
ATOM   3767  CE  LYS   497      20.204  18.958 -20.711  1.00125.34           C  
ATOM   3768  NZ  LYS   497      20.635  18.917 -19.297  1.00125.34           N1+
ATOM   3769  C   LYS   497      17.669  16.980 -24.721  1.00125.34           C  
ATOM   3770  O   LYS   497      18.117  18.035 -25.162  1.00125.34           O  
ATOM   3771  N   HIS   498      17.625  15.851 -25.449  1.00100.10           N  
ATOM   3772  CA  HIS   498      18.065  15.688 -26.812  1.00100.10           C  
ATOM   3773  ND1 HIS   498      20.883  14.135 -26.961  1.00100.10           N  
ATOM   3774  CG  HIS   498      19.629  13.701 -26.586  1.00100.10           C  
ATOM   3775  CB  HIS   498      18.349  14.220 -27.182  1.00100.10           C  
ATOM   3776  NE2 HIS   498      21.193  12.562 -25.423  1.00100.10           N  
ATOM   3777  CD2 HIS   498      19.840  12.742 -25.643  1.00100.10           C  
ATOM   3778  CE1 HIS   498      21.780  13.421 -26.236  1.00100.10           C  
ATOM   3779  C   HIS   498      17.136  16.284 -27.851  1.00100.10           C  
ATOM   3780  O   HIS   498      17.520  16.378 -29.014  1.00100.10           O  
ATOM   3781  N   LEU   499      15.893  16.671 -27.499  1.00 95.75           N  
ATOM   3782  CA  LEU   499      14.864  17.069 -28.445  1.00 95.75           C  
ATOM   3783  CB  LEU   499      13.673  17.800 -27.793  1.00 95.75           C  
ATOM   3784  CG  LEU   499      12.785  16.962 -26.857  1.00 95.75           C  
ATOM   3785  CD1 LEU   499      11.643  17.815 -26.277  1.00 95.75           C  
ATOM   3786  CD2 LEU   499      12.267  15.701 -27.564  1.00 95.75           C  
ATOM   3787  C   LEU   499      15.333  18.013 -29.522  1.00 95.75           C  
ATOM   3788  O   LEU   499      16.154  18.903 -29.306  1.00 95.75           O  
ATOM   3789  N   LYS   500      14.782  17.812 -30.745  1.00 92.54           N  
ATOM   3790  CA  LYS   500      15.078  18.629 -31.891  1.00 92.54           C  
ATOM   3791  CB  LYS   500      15.783  17.827 -32.985  1.00 92.54           C  
ATOM   3792  CG  LYS   500      16.114  18.665 -34.204  1.00 92.54           C  
ATOM   3793  CD  LYS   500      17.123  17.994 -35.120  1.00 92.54           C  
ATOM   3794  CE  LYS   500      17.616  18.943 -36.203  1.00 92.54           C  
ATOM   3795  NZ  LYS   500      18.849  18.399 -36.796  1.00 92.54           N1+
ATOM   3796  C   LYS   500      13.780  19.131 -32.482  1.00 92.54           C  
ATOM   3797  O   LYS   500      12.867  18.347 -32.733  1.00 92.54           O  
ATOM   3798  N   THR   501      13.667  20.462 -32.713  1.00 78.83           N  
ATOM   3799  CA  THR   501      12.493  21.053 -33.312  1.00 78.83           C  
ATOM   3800  CB  THR   501      11.716  21.925 -32.367  1.00 78.83           C  
ATOM   3801  OG1 THR   501      12.508  23.017 -31.923  1.00 78.83           O  
ATOM   3802  CG2 THR   501      11.289  21.065 -31.170  1.00 78.83           C  
ATOM   3803  C   THR   501      12.955  21.900 -34.460  1.00 78.83           C  
ATOM   3804  O   THR   501      14.033  22.487 -34.397  1.00 78.83           O  
ATOM   3805  N   PHE   502      12.232  21.855 -35.604  1.00130.94           N  
ATOM   3806  CA  PHE   502      12.577  22.649 -36.759  1.00130.94           C  
ATOM   3807  CB  PHE   502      12.265  21.939 -38.079  1.00130.94           C  
ATOM   3808  CG  PHE   502      13.243  20.820 -38.131  1.00130.94           C  
ATOM   3809  CD1 PHE   502      13.034  19.710 -37.353  1.00130.94           C  
ATOM   3810  CD2 PHE   502      14.358  20.878 -38.932  1.00130.94           C  
ATOM   3811  CE1 PHE   502      13.915  18.657 -37.381  1.00130.94           C  
ATOM   3812  CE2 PHE   502      15.243  19.825 -38.964  1.00130.94           C  
ATOM   3813  CZ  PHE   502      15.027  18.717 -38.181  1.00130.94           C  
ATOM   3814  C   PHE   502      12.007  24.038 -36.821  1.00130.94           C  
ATOM   3815  O   PHE   502      12.702  24.978 -37.204  1.00130.94           O  
ATOM   3816  N   ASP   503      10.716  24.208 -36.463  1.00 88.79           N  
ATOM   3817  CA  ASP   503      10.035  25.459 -36.693  1.00 88.79           C  
ATOM   3818  CB  ASP   503       8.512  25.311 -36.525  1.00 88.79           C  
ATOM   3819  CG  ASP   503       7.794  26.474 -37.191  1.00 88.79           C  
ATOM   3820  OD1 ASP   503       8.470  27.465 -37.574  1.00 88.79           O  
ATOM   3821  OD2 ASP   503       6.544  26.377 -37.329  1.00 88.79           O  
ATOM   3822  C   ASP   503      10.521  26.522 -35.753  1.00 88.79           C  
ATOM   3823  O   ASP   503      10.408  26.404 -34.535  1.00 88.79           O  
ATOM   3824  N   ARG   504      11.140  27.569 -36.335  1.00223.48           N  
ATOM   3825  CA  ARG   504      11.642  28.747 -35.686  1.00223.48           C  
ATOM   3826  CB  ARG   504      12.773  29.428 -36.474  1.00223.48           C  
ATOM   3827  CG  ARG   504      14.069  28.614 -36.494  1.00223.48           C  
ATOM   3828  CD  ARG   504      14.723  28.492 -35.117  1.00223.48           C  
ATOM   3829  NE  ARG   504      14.100  27.337 -34.411  1.00223.48           N  
ATOM   3830  CZ  ARG   504      14.748  26.139 -34.358  1.00223.48           C  
ATOM   3831  NH1 ARG   504      16.009  26.010 -34.867  1.00223.48           N  
ATOM   3832  NH2 ARG   504      14.132  25.065 -33.794  1.00223.48           N  
ATOM   3833  C   ARG   504      10.576  29.785 -35.436  1.00223.48           C  
ATOM   3834  O   ARG   504      10.795  30.701 -34.647  1.00223.48           O  
ATOM   3835  N   GLY   505       9.437  29.740 -36.155  1.00 63.02           N  
ATOM   3836  CA  GLY   505       8.482  30.824 -36.085  1.00 63.02           C  
ATOM   3837  C   GLY   505       7.710  30.869 -34.796  1.00 63.02           C  
ATOM   3838  O   GLY   505       7.636  29.898 -34.048  1.00 63.02           O  
ATOM   3839  N   MET   506       7.241  32.094 -34.472  1.00223.65           N  
ATOM   3840  CA  MET   506       6.391  32.496 -33.380  1.00223.65           C  
ATOM   3841  CB  MET   506       6.487  34.018 -33.215  1.00223.65           C  
ATOM   3842  CG  MET   506       5.895  34.598 -31.937  1.00223.65           C  
ATOM   3843  SD  MET   506       6.950  34.440 -30.470  1.00223.65           S  
ATOM   3844  CE  MET   506       6.466  32.724 -30.141  1.00223.65           C  
ATOM   3845  C   MET   506       4.924  32.186 -33.581  1.00223.65           C  
ATOM   3846  O   MET   506       4.244  31.726 -32.662  1.00223.65           O  
ATOM   3847  N   VAL   507       4.390  32.457 -34.798  1.00 53.20           N  
ATOM   3848  CA  VAL   507       2.971  32.362 -35.025  1.00 53.20           C  
ATOM   3849  CB  VAL   507       2.471  33.277 -36.109  1.00 53.20           C  
ATOM   3850  CG1 VAL   507       0.968  33.022 -36.326  1.00 53.20           C  
ATOM   3851  CG2 VAL   507       2.812  34.723 -35.715  1.00 53.20           C  
ATOM   3852  C   VAL   507       2.634  30.977 -35.449  1.00 53.20           C  
ATOM   3853  O   VAL   507       3.271  30.425 -36.342  1.00 53.20           O  
ATOM   3854  N   TRP   508       1.601  30.390 -34.804  1.00 87.14           N  
ATOM   3855  CA  TRP   508       1.133  29.071 -35.115  1.00 87.14           C  
ATOM   3856  CB  TRP   508       0.191  28.987 -36.327  1.00 87.14           C  
ATOM   3857  CG  TRP   508      -1.221  29.362 -35.961  1.00 87.14           C  
ATOM   3858  CD2 TRP   508      -2.144  28.425 -35.389  1.00 87.14           C  
ATOM   3859  CD1 TRP   508      -1.878  30.553 -36.045  1.00 87.14           C  
ATOM   3860  NE1 TRP   508      -3.157  30.417 -35.563  1.00 87.14           N  
ATOM   3861  CE2 TRP   508      -3.333  29.110 -35.154  1.00 87.14           C  
ATOM   3862  CE3 TRP   508      -2.005  27.099 -35.077  1.00 87.14           C  
ATOM   3863  CZ2 TRP   508      -4.409  28.481 -34.603  1.00 87.14           C  
ATOM   3864  CZ3 TRP   508      -3.094  26.465 -34.528  1.00 87.14           C  
ATOM   3865  CH2 TRP   508      -4.273  27.146 -34.296  1.00 87.14           C  
ATOM   3866  C   TRP   508       2.264  28.116 -35.274  1.00 87.14           C  
ATOM   3867  O   TRP   508       2.389  27.442 -36.295  1.00 87.14           O  
ATOM   3868  N   ASN   509       3.123  28.035 -34.245  1.00 61.40           N  
ATOM   3869  CA  ASN   509       4.215  27.113 -34.290  1.00 61.40           C  
ATOM   3870  CB  ASN   509       5.409  27.587 -33.438  1.00 61.40           C  
ATOM   3871  CG  ASN   509       6.595  26.666 -33.682  1.00 61.40           C  
ATOM   3872  OD1 ASN   509       6.432  25.491 -34.005  1.00 61.40           O  
ATOM   3873  ND2 ASN   509       7.830  27.213 -33.517  1.00 61.40           N  
ATOM   3874  C   ASN   509       3.696  25.852 -33.673  1.00 61.40           C  
ATOM   3875  O   ASN   509       3.827  25.640 -32.470  1.00 61.40           O  
ATOM   3876  N   THR   510       3.086  24.979 -34.498  1.00 52.93           N  
ATOM   3877  CA  THR   510       2.526  23.746 -34.026  1.00 52.93           C  
ATOM   3878  CB  THR   510       1.659  23.053 -35.043  1.00 52.93           C  
ATOM   3879  OG1 THR   510       2.378  22.822 -36.244  1.00 52.93           O  
ATOM   3880  CG2 THR   510       0.431  23.935 -35.325  1.00 52.93           C  
ATOM   3881  C   THR   510       3.626  22.834 -33.588  1.00 52.93           C  
ATOM   3882  O   THR   510       3.440  22.008 -32.696  1.00 52.93           O  
ATOM   3883  N   ASP   511       4.807  22.947 -34.220  1.00 63.68           N  
ATOM   3884  CA  ASP   511       5.922  22.123 -33.854  1.00 63.68           C  
ATOM   3885  CB  ASP   511       7.188  22.493 -34.639  1.00 63.68           C  
ATOM   3886  CG  ASP   511       8.359  21.739 -34.034  1.00 63.68           C  
ATOM   3887  OD1 ASP   511       8.124  20.638 -33.468  1.00 63.68           O  
ATOM   3888  OD2 ASP   511       9.501  22.268 -34.109  1.00 63.68           O  
ATOM   3889  C   ASP   511       6.230  22.359 -32.407  1.00 63.68           C  
ATOM   3890  O   ASP   511       6.471  21.418 -31.653  1.00 63.68           O  
ATOM   3891  N   LEU   512       6.254  23.640 -31.992  1.00 68.04           N  
ATOM   3892  CA  LEU   512       6.550  24.019 -30.640  1.00 68.04           C  
ATOM   3893  CB  LEU   512       6.728  25.539 -30.484  1.00 68.04           C  
ATOM   3894  CG  LEU   512       7.015  25.987 -29.040  1.00 68.04           C  
ATOM   3895  CD1 LEU   512       8.331  25.397 -28.514  1.00 68.04           C  
ATOM   3896  CD2 LEU   512       6.966  27.518 -28.921  1.00 68.04           C  
ATOM   3897  C   LEU   512       5.446  23.604 -29.708  1.00 68.04           C  
ATOM   3898  O   LEU   512       5.706  23.075 -28.629  1.00 68.04           O  
ATOM   3899  N   VAL   513       4.177  23.819 -30.105  1.00 48.95           N  
ATOM   3900  CA  VAL   513       3.062  23.529 -29.249  1.00 48.95           C  
ATOM   3901  CB  VAL   513       1.742  23.824 -29.903  1.00 48.95           C  
ATOM   3902  CG1 VAL   513       0.613  23.442 -28.932  1.00 48.95           C  
ATOM   3903  CG2 VAL   513       1.714  25.298 -30.342  1.00 48.95           C  
ATOM   3904  C   VAL   513       3.064  22.066 -28.933  1.00 48.95           C  
ATOM   3905  O   VAL   513       2.841  21.665 -27.792  1.00 48.95           O  
ATOM   3906  N   GLU   514       3.316  21.223 -29.946  1.00 69.66           N  
ATOM   3907  CA  GLU   514       3.321  19.806 -29.739  1.00 69.66           C  
ATOM   3908  CB  GLU   514       3.449  18.991 -31.041  1.00 69.66           C  
ATOM   3909  CG  GLU   514       2.146  18.911 -31.843  1.00 69.66           C  
ATOM   3910  CD  GLU   514       2.465  18.332 -33.218  1.00 69.66           C  
ATOM   3911  OE1 GLU   514       3.419  17.515 -33.308  1.00 69.66           O  
ATOM   3912  OE2 GLU   514       1.765  18.707 -34.196  1.00 69.66           O  
ATOM   3913  C   GLU   514       4.455  19.429 -28.828  1.00 69.66           C  
ATOM   3914  O   GLU   514       4.354  18.442 -28.104  1.00 69.66           O  
ATOM   3915  N   THR   515       5.592  20.157 -28.868  1.00146.93           N  
ATOM   3916  CA  THR   515       6.698  19.801 -28.014  1.00146.93           C  
ATOM   3917  CB  THR   515       8.009  20.498 -28.307  1.00146.93           C  
ATOM   3918  OG1 THR   515       7.922  21.892 -28.077  1.00146.93           O  
ATOM   3919  CG2 THR   515       8.405  20.245 -29.766  1.00146.93           C  
ATOM   3920  C   THR   515       6.331  20.065 -26.586  1.00146.93           C  
ATOM   3921  O   THR   515       6.714  19.314 -25.691  1.00146.93           O  
ATOM   3922  N   LEU   516       5.585  21.161 -26.335  1.00 56.50           N  
ATOM   3923  CA  LEU   516       5.147  21.519 -25.014  1.00 56.50           C  
ATOM   3924  CB  LEU   516       4.334  22.827 -25.022  1.00 56.50           C  
ATOM   3925  CG  LEU   516       5.163  24.077 -25.371  1.00 56.50           C  
ATOM   3926  CD1 LEU   516       4.283  25.335 -25.417  1.00 56.50           C  
ATOM   3927  CD2 LEU   516       6.348  24.249 -24.406  1.00 56.50           C  
ATOM   3928  C   LEU   516       4.242  20.423 -24.532  1.00 56.50           C  
ATOM   3929  O   LEU   516       4.305  19.996 -23.379  1.00 56.50           O  
ATOM   3930  N   GLU   517       3.375  19.934 -25.437  1.00 64.90           N  
ATOM   3931  CA  GLU   517       2.432  18.900 -25.130  1.00 64.90           C  
ATOM   3932  CB  GLU   517       1.398  18.672 -26.244  1.00 64.90           C  
ATOM   3933  CG  GLU   517       0.383  19.817 -26.279  1.00 64.90           C  
ATOM   3934  CD  GLU   517      -0.547  19.654 -27.470  1.00 64.90           C  
ATOM   3935  OE1 GLU   517      -0.403  18.652 -28.219  1.00 64.90           O  
ATOM   3936  OE2 GLU   517      -1.418  20.547 -27.645  1.00 64.90           O  
ATOM   3937  C   GLU   517       3.150  17.623 -24.823  1.00 64.90           C  
ATOM   3938  O   GLU   517       2.669  16.817 -24.030  1.00 64.90           O  
ATOM   3939  N   LEU   518       4.308  17.383 -25.462  1.00 55.42           N  
ATOM   3940  CA  LEU   518       5.060  16.180 -25.232  1.00 55.42           C  
ATOM   3941  CB  LEU   518       6.261  16.082 -26.192  1.00 55.42           C  
ATOM   3942  CG  LEU   518       7.054  14.770 -26.090  1.00 55.42           C  
ATOM   3943  CD1 LEU   518       6.165  13.567 -26.443  1.00 55.42           C  
ATOM   3944  CD2 LEU   518       8.334  14.822 -26.941  1.00 55.42           C  
ATOM   3945  C   LEU   518       5.543  16.175 -23.805  1.00 55.42           C  
ATOM   3946  O   LEU   518       5.496  15.155 -23.118  1.00 55.42           O  
ATOM   3947  N   GLN   519       6.003  17.339 -23.310  1.00 54.57           N  
ATOM   3948  CA  GLN   519       6.496  17.446 -21.966  1.00 54.57           C  
ATOM   3949  CB  GLN   519       6.914  18.887 -21.629  1.00 54.57           C  
ATOM   3950  CG  GLN   519       8.052  19.431 -22.498  1.00 54.57           C  
ATOM   3951  CD  GLN   519       8.217  20.906 -22.160  1.00 54.57           C  
ATOM   3952  OE1 GLN   519       7.404  21.742 -22.551  1.00 54.57           O  
ATOM   3953  NE2 GLN   519       9.296  21.240 -21.402  1.00 54.57           N  
ATOM   3954  C   GLN   519       5.363  17.102 -21.045  1.00 54.57           C  
ATOM   3955  O   GLN   519       5.538  16.376 -20.067  1.00 54.57           O  
ATOM   3956  N   ASN   520       4.158  17.619 -21.350  1.00 53.19           N  
ATOM   3957  CA  ASN   520       3.010  17.414 -20.515  1.00 53.19           C  
ATOM   3958  CB  ASN   520       1.804  18.249 -20.968  1.00 53.19           C  
ATOM   3959  CG  ASN   520       2.189  19.696 -20.706  1.00 53.19           C  
ATOM   3960  OD1 ASN   520       3.073  19.970 -19.894  1.00 53.19           O  
ATOM   3961  ND2 ASN   520       1.520  20.653 -21.401  1.00 53.19           N  
ATOM   3962  C   ASN   520       2.625  15.964 -20.493  1.00 53.19           C  
ATOM   3963  O   ASN   520       2.326  15.412 -19.436  1.00 53.19           O  
ATOM   3964  N   LEU   521       2.634  15.305 -21.665  1.00 55.99           N  
ATOM   3965  CA  LEU   521       2.249  13.924 -21.772  1.00 55.99           C  
ATOM   3966  CB  LEU   521       2.240  13.441 -23.231  1.00 55.99           C  
ATOM   3967  CG  LEU   521       1.117  14.082 -24.072  1.00 55.99           C  
ATOM   3968  CD1 LEU   521       1.194  13.638 -25.538  1.00 55.99           C  
ATOM   3969  CD2 LEU   521      -0.269  13.800 -23.465  1.00 55.99           C  
ATOM   3970  C   LEU   521       3.211  13.069 -20.999  1.00 55.99           C  
ATOM   3971  O   LEU   521       2.806  12.108 -20.346  1.00 55.99           O  
ATOM   3972  N   MET   522       4.515  13.399 -21.052  1.00 49.01           N  
ATOM   3973  CA  MET   522       5.521  12.614 -20.385  1.00 49.01           C  
ATOM   3974  CB  MET   522       6.945  13.156 -20.604  1.00 49.01           C  
ATOM   3975  CG  MET   522       7.495  12.933 -22.013  1.00 49.01           C  
ATOM   3976  SD  MET   522       7.807  11.190 -22.425  1.00 49.01           S  
ATOM   3977  CE  MET   522       9.119  10.971 -21.189  1.00 49.01           C  
ATOM   3978  C   MET   522       5.285  12.627 -18.908  1.00 49.01           C  
ATOM   3979  O   MET   522       5.387  11.597 -18.244  1.00 49.01           O  
ATOM   3980  N   LEU   523       4.957  13.804 -18.352  1.00 59.70           N  
ATOM   3981  CA  LEU   523       4.744  13.924 -16.939  1.00 59.70           C  
ATOM   3982  CB  LEU   523       4.393  15.364 -16.533  1.00 59.70           C  
ATOM   3983  CG  LEU   523       5.576  16.354 -16.579  1.00 59.70           C  
ATOM   3984  CD1 LEU   523       5.090  17.794 -16.353  1.00 59.70           C  
ATOM   3985  CD2 LEU   523       6.668  15.962 -15.569  1.00 59.70           C  
ATOM   3986  C   LEU   523       3.592  13.043 -16.564  1.00 59.70           C  
ATOM   3987  O   LEU   523       3.612  12.402 -15.515  1.00 59.70           O  
ATOM   3988  N   CYS   524       2.538  13.011 -17.402  1.00 48.89           N  
ATOM   3989  CA  CYS   524       1.387  12.198 -17.124  1.00 48.89           C  
ATOM   3990  CB  CYS   524       0.266  12.370 -18.165  1.00 48.89           C  
ATOM   3991  SG  CYS   524      -0.285  14.094 -18.307  1.00 48.89           S  
ATOM   3992  C   CYS   524       1.771  10.750 -17.188  1.00 48.89           C  
ATOM   3993  O   CYS   524       1.360   9.953 -16.348  1.00 48.89           O  
ATOM   3994  N   ALA   525       2.568  10.378 -18.210  1.00 54.99           N  
ATOM   3995  CA  ALA   525       2.925   9.006 -18.455  1.00 54.99           C  
ATOM   3996  CB  ALA   525       3.777   8.842 -19.726  1.00 54.99           C  
ATOM   3997  C   ALA   525       3.730   8.440 -17.323  1.00 54.99           C  
ATOM   3998  O   ALA   525       3.466   7.328 -16.865  1.00 54.99           O  
ATOM   3999  N   LEU   526       4.726   9.194 -16.821  1.00110.50           N  
ATOM   4000  CA  LEU   526       5.562   8.645 -15.789  1.00110.50           C  
ATOM   4001  CB  LEU   526       6.742   9.528 -15.348  1.00110.50           C  
ATOM   4002  CG  LEU   526       7.945   9.494 -16.308  1.00110.50           C  
ATOM   4003  CD1 LEU   526       7.722  10.315 -17.587  1.00110.50           C  
ATOM   4004  CD2 LEU   526       9.235   9.843 -15.558  1.00110.50           C  
ATOM   4005  C   LEU   526       4.756   8.333 -14.568  1.00110.50           C  
ATOM   4006  O   LEU   526       4.921   7.274 -13.965  1.00110.50           O  
ATOM   4007  N   GLN   527       3.845   9.237 -14.182  1.00 71.42           N  
ATOM   4008  CA  GLN   527       3.063   9.036 -12.996  1.00 71.42           C  
ATOM   4009  CB  GLN   527       2.185  10.256 -12.673  1.00 71.42           C  
ATOM   4010  CG  GLN   527       3.025  11.475 -12.282  1.00 71.42           C  
ATOM   4011  CD  GLN   527       2.134  12.704 -12.260  1.00 71.42           C  
ATOM   4012  OE1 GLN   527       2.003  13.407 -13.261  1.00 71.42           O  
ATOM   4013  NE2 GLN   527       1.502  12.976 -11.086  1.00 71.42           N  
ATOM   4014  C   GLN   527       2.191   7.823 -13.166  1.00 71.42           C  
ATOM   4015  O   GLN   527       1.954   7.090 -12.207  1.00 71.42           O  
ATOM   4016  N   THR   528       1.662   7.591 -14.384  1.00 59.02           N  
ATOM   4017  CA  THR   528       0.771   6.483 -14.611  1.00 59.02           C  
ATOM   4018  CB  THR   528       0.166   6.504 -15.984  1.00 59.02           C  
ATOM   4019  OG1 THR   528      -0.569   7.704 -16.185  1.00 59.02           O  
ATOM   4020  CG2 THR   528      -0.767   5.291 -16.116  1.00 59.02           C  
ATOM   4021  C   THR   528       1.461   5.150 -14.450  1.00 59.02           C  
ATOM   4022  O   THR   528       0.952   4.274 -13.752  1.00 59.02           O  
ATOM   4023  N   ILE   529       2.632   4.957 -15.097  1.00162.91           N  
ATOM   4024  CA  ILE   529       3.367   3.711 -15.060  1.00162.91           C  
ATOM   4025  CB  ILE   529       4.589   3.711 -15.938  1.00162.91           C  
ATOM   4026  CG1 ILE   529       4.268   3.407 -17.410  1.00162.91           C  
ATOM   4027  CG2 ILE   529       5.616   2.771 -15.295  1.00162.91           C  
ATOM   4028  CD1 ILE   529       3.806   1.970 -17.663  1.00162.91           C  
ATOM   4029  C   ILE   529       3.894   3.394 -13.695  1.00162.91           C  
ATOM   4030  O   ILE   529       3.836   2.246 -13.257  1.00162.91           O  
ATOM   4031  N   TYR   530       4.478   4.393 -13.016  1.00 75.25           N  
ATOM   4032  CA  TYR   530       5.050   4.186 -11.714  1.00 75.25           C  
ATOM   4033  CB  TYR   530       5.740   5.444 -11.165  1.00 75.25           C  
ATOM   4034  CG  TYR   530       7.072   5.471 -11.809  1.00 75.25           C  
ATOM   4035  CD1 TYR   530       7.212   5.770 -13.143  1.00 75.25           C  
ATOM   4036  CD2 TYR   530       8.182   5.194 -11.051  1.00 75.25           C  
ATOM   4037  CE1 TYR   530       8.457   5.777 -13.723  1.00 75.25           C  
ATOM   4038  CE2 TYR   530       9.426   5.200 -11.625  1.00 75.25           C  
ATOM   4039  CZ  TYR   530       9.560   5.488 -12.957  1.00 75.25           C  
ATOM   4040  OH  TYR   530      10.846   5.482 -13.521  1.00 75.25           O  
ATOM   4041  C   TYR   530       3.983   3.820 -10.744  1.00 75.25           C  
ATOM   4042  O   TYR   530       4.156   2.924  -9.919  1.00 75.25           O  
ATOM   4043  N   GLY   531       2.846   4.526 -10.818  1.00 27.63           N  
ATOM   4044  CA  GLY   531       1.784   4.277  -9.895  1.00 27.63           C  
ATOM   4045  C   GLY   531       1.299   2.874 -10.085  1.00 27.63           C  
ATOM   4046  O   GLY   531       0.958   2.195  -9.118  1.00 27.63           O  
ATOM   4047  N   ALA   532       1.218   2.420 -11.351  1.00 42.04           N  
ATOM   4048  CA  ALA   532       0.737   1.102 -11.672  1.00 42.04           C  
ATOM   4049  CB  ALA   532       0.624   0.862 -13.187  1.00 42.04           C  
ATOM   4050  C   ALA   532       1.663   0.051 -11.139  1.00 42.04           C  
ATOM   4051  O   ALA   532       1.217  -0.965 -10.606  1.00 42.04           O  
ATOM   4052  N   GLU   533       2.984   0.266 -11.274  1.00 87.09           N  
ATOM   4053  CA  GLU   533       3.940  -0.722 -10.863  1.00 87.09           C  
ATOM   4054  CB  GLU   533       5.391  -0.284 -11.155  1.00 87.09           C  
ATOM   4055  CG  GLU   533       6.422  -1.418 -11.141  1.00 87.09           C  
ATOM   4056  CD  GLU   533       6.754  -1.781  -9.700  1.00 87.09           C  
ATOM   4057  OE1 GLU   533       6.593  -0.896  -8.819  1.00 87.09           O  
ATOM   4058  OE2 GLU   533       7.177  -2.942  -9.459  1.00 87.09           O  
ATOM   4059  C   GLU   533       3.803  -0.904  -9.387  1.00 87.09           C  
ATOM   4060  O   GLU   533       3.827  -2.024  -8.882  1.00 87.09           O  
ATOM   4061  N   ALA   534       3.637   0.216  -8.666  1.00 58.55           N  
ATOM   4062  CA  ALA   534       3.556   0.230  -7.238  1.00 58.55           C  
ATOM   4063  CB  ALA   534       3.468   1.660  -6.675  1.00 58.55           C  
ATOM   4064  C   ALA   534       2.348  -0.504  -6.742  1.00 58.55           C  
ATOM   4065  O   ALA   534       2.438  -1.191  -5.725  1.00 58.55           O  
ATOM   4066  N   ARG   535       1.177  -0.397  -7.413  1.00241.94           N  
ATOM   4067  CA  ARG   535       0.056  -1.020  -6.763  1.00241.94           C  
ATOM   4068  CB  ARG   535      -1.308  -0.306  -6.901  1.00241.94           C  
ATOM   4069  CG  ARG   535      -1.934  -0.186  -8.284  1.00241.94           C  
ATOM   4070  CD  ARG   535      -3.047   0.876  -8.307  1.00241.94           C  
ATOM   4071  NE  ARG   535      -4.092   0.485  -7.318  1.00241.94           N  
ATOM   4072  CZ  ARG   535      -4.528   1.339  -6.342  1.00241.94           C  
ATOM   4073  NH1 ARG   535      -4.006   2.594  -6.213  1.00241.94           N  
ATOM   4074  NH2 ARG   535      -5.484   0.917  -5.464  1.00241.94           N  
ATOM   4075  C   ARG   535      -0.067  -2.472  -7.109  1.00241.94           C  
ATOM   4076  O   ARG   535      -0.350  -2.862  -8.241  1.00241.94           O  
ATOM   4077  N   LYS   536       0.124  -3.319  -6.075  1.00176.83           N  
ATOM   4078  CA  LYS   536       0.125  -4.743  -6.242  1.00176.83           C  
ATOM   4079  CB  LYS   536       1.098  -5.458  -5.288  1.00176.83           C  
ATOM   4080  CG  LYS   536       2.537  -4.933  -5.248  1.00176.83           C  
ATOM   4081  CD  LYS   536       3.325  -5.027  -6.552  1.00176.83           C  
ATOM   4082  CE  LYS   536       4.823  -4.790  -6.341  1.00176.83           C  
ATOM   4083  NZ  LYS   536       5.042  -3.475  -5.698  1.00176.83           N1+
ATOM   4084  C   LYS   536      -1.216  -5.259  -5.832  1.00176.83           C  
ATOM   4085  O   LYS   536      -1.350  -5.847  -4.760  1.00176.83           O  
ATOM   4086  N   GLU   537      -2.241  -5.069  -6.683  1.00 98.28           N  
ATOM   4087  CA  GLU   537      -3.566  -5.545  -6.410  1.00 98.28           C  
ATOM   4088  CB  GLU   537      -4.348  -4.688  -5.405  1.00 98.28           C  
ATOM   4089  CG  GLU   537      -4.616  -3.282  -5.942  1.00 98.28           C  
ATOM   4090  CD  GLU   537      -5.811  -2.704  -5.203  1.00 98.28           C  
ATOM   4091  OE1 GLU   537      -6.281  -3.340  -4.221  1.00 98.28           O  
ATOM   4092  OE2 GLU   537      -6.281  -1.614  -5.621  1.00 98.28           O  
ATOM   4093  C   GLU   537      -4.310  -5.400  -7.696  1.00 98.28           C  
ATOM   4094  O   GLU   537      -3.783  -4.856  -8.665  1.00 98.28           O  
ATOM   4095  N   SER   538      -5.561  -5.901  -7.750  1.00 92.44           N  
ATOM   4096  CA  SER   538      -6.336  -5.752  -8.948  1.00 92.44           C  
ATOM   4097  CB  SER   538      -6.663  -7.111  -9.597  1.00 92.44           C  
ATOM   4098  OG  SER   538      -7.271  -6.929 -10.865  1.00 92.44           O  
ATOM   4099  C   SER   538      -7.620  -5.081  -8.543  1.00 92.44           C  
ATOM   4100  O   SER   538      -8.364  -5.605  -7.715  1.00 92.44           O  
ATOM   4101  N   ARG   539      -7.907  -3.884  -9.107  1.00 98.10           N  
ATOM   4102  CA  ARG   539      -9.104  -3.168  -8.764  1.00 98.10           C  
ATOM   4103  CB  ARG   539      -8.835  -2.127  -7.668  1.00 98.10           C  
ATOM   4104  CG  ARG   539     -10.049  -1.316  -7.219  1.00 98.10           C  
ATOM   4105  CD  ARG   539      -9.680  -0.146  -6.301  1.00 98.10           C  
ATOM   4106  NE  ARG   539      -8.843  -0.686  -5.194  1.00 98.10           N  
ATOM   4107  CZ  ARG   539      -9.430  -1.220  -4.083  1.00 98.10           C  
ATOM   4108  NH1 ARG   539     -10.790  -1.255  -3.971  1.00 98.10           N  
ATOM   4109  NH2 ARG   539      -8.654  -1.721  -3.077  1.00 98.10           N  
ATOM   4110  C   ARG   539      -9.534  -2.397  -9.974  1.00 98.10           C  
ATOM   4111  O   ARG   539      -8.740  -1.672 -10.569  1.00 98.10           O  
ATOM   4112  N   GLY   540     -10.816  -2.522 -10.371  1.00 36.69           N  
ATOM   4113  CA  GLY   540     -11.321  -1.767 -11.479  1.00 36.69           C  
ATOM   4114  C   GLY   540     -10.492  -2.039 -12.694  1.00 36.69           C  
ATOM   4115  O   GLY   540     -10.193  -3.183 -13.032  1.00 36.69           O  
ATOM   4116  N   ALA   541     -10.111  -0.941 -13.376  1.00 62.94           N  
ATOM   4117  CA  ALA   541      -9.360  -0.921 -14.602  1.00 62.94           C  
ATOM   4118  CB  ALA   541      -9.202   0.500 -15.175  1.00 62.94           C  
ATOM   4119  C   ALA   541      -7.989  -1.497 -14.410  1.00 62.94           C  
ATOM   4120  O   ALA   541      -7.410  -2.030 -15.355  1.00 62.94           O  
ATOM   4121  N   HIS   542      -7.396  -1.352 -13.208  1.00 98.85           N  
ATOM   4122  CA  HIS   542      -6.056  -1.842 -13.000  1.00 98.85           C  
ATOM   4123  ND1 HIS   542      -2.824  -0.818 -12.240  1.00 98.85           N  
ATOM   4124  CG  HIS   542      -3.887  -1.475 -11.664  1.00 98.85           C  
ATOM   4125  CB  HIS   542      -5.326  -1.096 -11.867  1.00 98.85           C  
ATOM   4126  NE2 HIS   542      -1.961  -2.431 -10.977  1.00 98.85           N  
ATOM   4127  CD2 HIS   542      -3.341  -2.458 -10.898  1.00 98.85           C  
ATOM   4128  CE1 HIS   542      -1.695  -1.429 -11.794  1.00 98.85           C  
ATOM   4129  C   HIS   542      -6.104  -3.304 -12.651  1.00 98.85           C  
ATOM   4130  O   HIS   542      -6.568  -3.694 -11.580  1.00 98.85           O  
ATOM   4131  N   ALA   543      -5.614  -4.165 -13.568  1.00 57.72           N  
ATOM   4132  CA  ALA   543      -5.610  -5.573 -13.288  1.00 57.72           C  
ATOM   4133  CB  ALA   543      -6.430  -6.401 -14.290  1.00 57.72           C  
ATOM   4134  C   ALA   543      -4.201  -6.084 -13.358  1.00 57.72           C  
ATOM   4135  O   ALA   543      -3.520  -5.919 -14.370  1.00 57.72           O  
ATOM   4136  N   ARG   544      -3.745  -6.754 -12.273  1.00107.31           N  
ATOM   4137  CA  ARG   544      -2.417  -7.307 -12.219  1.00107.31           C  
ATOM   4138  CB  ARG   544      -1.655  -6.986 -10.922  1.00107.31           C  
ATOM   4139  CG  ARG   544      -1.259  -5.517 -10.768  1.00107.31           C  
ATOM   4140  CD  ARG   544       0.006  -5.128 -11.541  1.00107.31           C  
ATOM   4141  NE  ARG   544       1.168  -5.878 -10.978  1.00107.31           N  
ATOM   4142  CZ  ARG   544       1.976  -5.297 -10.044  1.00107.31           C  
ATOM   4143  NH1 ARG   544       1.658  -4.069  -9.539  1.00107.31           N  
ATOM   4144  NH2 ARG   544       3.109  -5.940  -9.636  1.00107.31           N  
ATOM   4145  C   ARG   544      -2.553  -8.795 -12.249  1.00107.31           C  
ATOM   4146  O   ARG   544      -3.277  -9.387 -11.449  1.00107.31           O  
ATOM   4147  N   GLU   545      -1.854  -9.447 -13.195  1.00104.40           N  
ATOM   4148  CA  GLU   545      -1.934 -10.871 -13.307  1.00104.40           C  
ATOM   4149  CB  GLU   545      -1.282 -11.408 -14.594  1.00104.40           C  
ATOM   4150  CG  GLU   545      -1.983 -10.932 -15.873  1.00104.40           C  
ATOM   4151  CD  GLU   545      -3.468 -11.260 -15.773  1.00104.40           C  
ATOM   4152  OE1 GLU   545      -4.172 -10.555 -15.005  1.00104.40           O  
ATOM   4153  OE2 GLU   545      -3.914 -12.214 -16.463  1.00104.40           O  
ATOM   4154  C   GLU   545      -1.268 -11.484 -12.114  1.00104.40           C  
ATOM   4155  O   GLU   545      -1.675 -12.546 -11.642  1.00104.40           O  
ATOM   4156  N   ASP   546      -0.189 -10.840 -11.629  1.00 81.08           N  
ATOM   4157  CA  ASP   546       0.531 -11.320 -10.484  1.00 81.08           C  
ATOM   4158  CB  ASP   546       1.958 -10.737 -10.354  1.00 81.08           C  
ATOM   4159  CG  ASP   546       1.966  -9.219 -10.253  1.00 81.08           C  
ATOM   4160  OD1 ASP   546       0.873  -8.606 -10.119  1.00 81.08           O  
ATOM   4161  OD2 ASP   546       3.088  -8.648 -10.319  1.00 81.08           O  
ATOM   4162  C   ASP   546      -0.255 -11.148  -9.208  1.00 81.08           C  
ATOM   4163  O   ASP   546      -0.132 -11.980  -8.311  1.00 81.08           O  
ATOM   4164  N   TYR   547      -1.042 -10.055  -9.065  1.00157.81           N  
ATOM   4165  CA  TYR   547      -1.867  -9.864  -7.893  1.00157.81           C  
ATOM   4166  CB  TYR   547      -1.566  -8.564  -7.126  1.00157.81           C  
ATOM   4167  CG  TYR   547      -0.217  -8.724  -6.525  1.00157.81           C  
ATOM   4168  CD1 TYR   547      -0.096  -9.277  -5.276  1.00157.81           C  
ATOM   4169  CD2 TYR   547       0.919  -8.341  -7.200  1.00157.81           C  
ATOM   4170  CE1 TYR   547       1.142  -9.442  -4.706  1.00157.81           C  
ATOM   4171  CE2 TYR   547       2.162  -8.505  -6.633  1.00157.81           C  
ATOM   4172  CZ  TYR   547       2.275  -9.057  -5.382  1.00157.81           C  
ATOM   4173  OH  TYR   547       3.546  -9.233  -4.793  1.00157.81           O  
ATOM   4174  C   TYR   547      -3.296  -9.773  -8.342  1.00157.81           C  
ATOM   4175  O   TYR   547      -3.807  -8.693  -8.639  1.00157.81           O  
ATOM   4176  N   LYS   548      -3.981 -10.927  -8.357  1.00136.73           N  
ATOM   4177  CA  LYS   548      -5.330 -11.084  -8.822  1.00136.73           C  
ATOM   4178  CB  LYS   548      -5.778 -12.556  -8.876  1.00136.73           C  
ATOM   4179  CG  LYS   548      -4.843 -13.514  -9.619  1.00136.73           C  
ATOM   4180  CD  LYS   548      -3.657 -13.993  -8.776  1.00136.73           C  
ATOM   4181  CE  LYS   548      -2.713 -14.948  -9.511  1.00136.73           C  
ATOM   4182  NZ  LYS   548      -3.441 -16.162  -9.942  1.00136.73           N1+
ATOM   4183  C   LYS   548      -6.324 -10.452  -7.893  1.00136.73           C  
ATOM   4184  O   LYS   548      -7.395 -10.029  -8.323  1.00136.73           O  
ATOM   4185  N   VAL   549      -6.015 -10.437  -6.585  1.00 61.70           N  
ATOM   4186  CA  VAL   549      -6.959 -10.074  -5.558  1.00 61.70           C  
ATOM   4187  CB  VAL   549      -6.550 -10.616  -4.215  1.00 61.70           C  
ATOM   4188  CG1 VAL   549      -7.587 -10.200  -3.160  1.00 61.70           C  
ATOM   4189  CG2 VAL   549      -6.330 -12.134  -4.322  1.00 61.70           C  
ATOM   4190  C   VAL   549      -7.095  -8.593  -5.384  1.00 61.70           C  
ATOM   4191  O   VAL   549      -6.164  -7.831  -5.633  1.00 61.70           O  
ATOM   4192  N   ARG   550      -8.304  -8.152  -4.957  1.00182.26           N  
ATOM   4193  CA  ARG   550      -8.542  -6.792  -4.582  1.00182.26           C  
ATOM   4194  CB  ARG   550     -10.020  -6.394  -4.659  1.00182.26           C  
ATOM   4195  CG  ARG   550     -10.288  -4.893  -4.589  1.00182.26           C  
ATOM   4196  CD  ARG   550     -11.649  -4.574  -3.967  1.00182.26           C  
ATOM   4197  NE  ARG   550     -12.671  -5.406  -4.659  1.00182.26           N  
ATOM   4198  CZ  ARG   550     -13.928  -5.541  -4.142  1.00182.26           C  
ATOM   4199  NH1 ARG   550     -14.287  -4.864  -3.012  1.00182.26           N  
ATOM   4200  NH2 ARG   550     -14.837  -6.355  -4.753  1.00182.26           N  
ATOM   4201  C   ARG   550      -8.209  -6.773  -3.123  1.00182.26           C  
ATOM   4202  O   ARG   550      -8.751  -7.576  -2.364  1.00182.26           O  
ATOM   4203  N   ILE   551      -7.327  -5.849  -2.688  1.00 74.26           N  
ATOM   4204  CA  ILE   551      -6.882  -5.868  -1.321  1.00 74.26           C  
ATOM   4205  CB  ILE   551      -5.395  -5.697  -1.232  1.00 74.26           C  
ATOM   4206  CG1 ILE   551      -4.660  -6.747  -2.081  1.00 74.26           C  
ATOM   4207  CG2 ILE   551      -5.015  -5.758   0.254  1.00 74.26           C  
ATOM   4208  CD1 ILE   551      -3.193  -6.392  -2.313  1.00 74.26           C  
ATOM   4209  C   ILE   551      -7.476  -4.705  -0.575  1.00 74.26           C  
ATOM   4210  O   ILE   551      -7.057  -3.561  -0.755  1.00 74.26           O  
ATOM   4211  N   ASP   552      -8.475  -4.975   0.292  1.00112.72           N  
ATOM   4212  CA  ASP   552      -9.093  -3.941   1.074  1.00112.72           C  
ATOM   4213  CB  ASP   552     -10.629  -4.032   1.054  1.00112.72           C  
ATOM   4214  CG  ASP   552     -11.072  -3.820  -0.392  1.00112.72           C  
ATOM   4215  OD1 ASP   552     -10.273  -3.264  -1.191  1.00112.72           O  
ATOM   4216  OD2 ASP   552     -12.216  -4.223  -0.720  1.00112.72           O  
ATOM   4217  C   ASP   552      -8.623  -4.048   2.496  1.00112.72           C  
ATOM   4218  O   ASP   552      -7.762  -4.859   2.829  1.00112.72           O  
ATOM   4219  N   GLU   553      -9.204  -3.198   3.367  1.00158.62           N  
ATOM   4220  CA  GLU   553      -8.939  -3.115   4.780  1.00158.62           C  
ATOM   4221  CB  GLU   553      -9.712  -1.945   5.415  1.00158.62           C  
ATOM   4222  CG  GLU   553     -11.212  -1.926   5.079  1.00158.62           C  
ATOM   4223  CD  GLU   553     -11.429  -1.211   3.744  1.00158.62           C  
ATOM   4224  OE1 GLU   553     -10.450  -0.618   3.221  1.00158.62           O  
ATOM   4225  OE2 GLU   553     -12.579  -1.241   3.232  1.00158.62           O  
ATOM   4226  C   GLU   553      -9.381  -4.387   5.444  1.00158.62           C  
ATOM   4227  O   GLU   553      -8.755  -4.852   6.397  1.00158.62           O  
ATOM   4228  N   TYR   554     -10.497  -4.968   4.961  1.00113.09           N  
ATOM   4229  CA  TYR   554     -11.034  -6.188   5.494  1.00113.09           C  
ATOM   4230  CB  TYR   554     -12.494  -6.112   5.980  1.00113.09           C  
ATOM   4231  CG  TYR   554     -12.617  -5.253   7.181  1.00113.09           C  
ATOM   4232  CD1 TYR   554     -12.799  -3.899   7.059  1.00113.09           C  
ATOM   4233  CD2 TYR   554     -12.562  -5.821   8.434  1.00113.09           C  
ATOM   4234  CE1 TYR   554     -12.921  -3.110   8.176  1.00113.09           C  
ATOM   4235  CE2 TYR   554     -12.682  -5.036   9.554  1.00113.09           C  
ATOM   4236  CZ  TYR   554     -12.858  -3.680   9.424  1.00113.09           C  
ATOM   4237  OH  TYR   554     -12.983  -2.859  10.563  1.00113.09           O  
ATOM   4238  C   TYR   554     -11.144  -7.134   4.351  1.00113.09           C  
ATOM   4239  O   TYR   554     -11.055  -6.739   3.189  1.00113.09           O  
ATOM   4240  N   ASP   555     -11.308  -8.431   4.671  1.00 73.46           N  
ATOM   4241  CA  ASP   555     -11.544  -9.406   3.649  1.00 73.46           C  
ATOM   4242  CB  ASP   555     -11.061 -10.814   4.061  1.00 73.46           C  
ATOM   4243  CG  ASP   555     -11.245 -11.801   2.910  1.00 73.46           C  
ATOM   4244  OD1 ASP   555     -11.818 -11.408   1.861  1.00 73.46           O  
ATOM   4245  OD2 ASP   555     -10.816 -12.974   3.079  1.00 73.46           O  
ATOM   4246  C   ASP   555     -13.036  -9.431   3.527  1.00 73.46           C  
ATOM   4247  O   ASP   555     -13.721 -10.144   4.253  1.00 73.46           O  
ATOM   4248  N   TYR   556     -13.568  -8.655   2.568  1.00204.62           N  
ATOM   4249  CA  TYR   556     -14.973  -8.432   2.377  1.00204.62           C  
ATOM   4250  CB  TYR   556     -15.312  -7.289   1.402  1.00204.62           C  
ATOM   4251  CG  TYR   556     -15.116  -6.024   2.176  1.00204.62           C  
ATOM   4252  CD1 TYR   556     -16.130  -5.565   2.987  1.00204.62           C  
ATOM   4253  CD2 TYR   556     -13.939  -5.313   2.128  1.00204.62           C  
ATOM   4254  CE1 TYR   556     -15.986  -4.413   3.722  1.00204.62           C  
ATOM   4255  CE2 TYR   556     -13.788  -4.157   2.860  1.00204.62           C  
ATOM   4256  CZ  TYR   556     -14.813  -3.703   3.656  1.00204.62           C  
ATOM   4257  OH  TYR   556     -14.658  -2.517   4.406  1.00204.62           O  
ATOM   4258  C   TYR   556     -15.720  -9.679   2.015  1.00204.62           C  
ATOM   4259  O   TYR   556     -16.941  -9.719   2.153  1.00204.62           O  
ATOM   4260  N   SER   557     -15.040 -10.693   1.453  1.00 50.54           N  
ATOM   4261  CA  SER   557     -15.712 -11.907   1.076  1.00 50.54           C  
ATOM   4262  CB  SER   557     -14.746 -12.942   0.474  1.00 50.54           C  
ATOM   4263  OG  SER   557     -13.822 -13.374   1.460  1.00 50.54           O  
ATOM   4264  C   SER   557     -16.370 -12.545   2.279  1.00 50.54           C  
ATOM   4265  O   SER   557     -17.461 -13.102   2.158  1.00 50.54           O  
ATOM   4266  N   LYS   558     -15.734 -12.492   3.470  1.00106.35           N  
ATOM   4267  CA  LYS   558     -16.298 -13.091   4.658  1.00106.35           C  
ATOM   4268  CB  LYS   558     -15.237 -13.664   5.610  1.00106.35           C  
ATOM   4269  CG  LYS   558     -14.453 -14.815   4.981  1.00106.35           C  
ATOM   4270  CD  LYS   558     -13.109 -15.086   5.660  1.00106.35           C  
ATOM   4271  CE  LYS   558     -13.111 -16.242   6.662  1.00106.35           C  
ATOM   4272  NZ  LYS   558     -11.768 -16.373   7.276  1.00106.35           N1+
ATOM   4273  C   LYS   558     -17.058 -12.032   5.402  1.00106.35           C  
ATOM   4274  O   LYS   558     -16.964 -10.849   5.087  1.00106.35           O  
ATOM   4275  N   PRO   559     -17.824 -12.421   6.382  1.00226.31           N  
ATOM   4276  CA  PRO   559     -18.651 -11.467   7.077  1.00226.31           C  
ATOM   4277  CD  PRO   559     -18.417 -13.749   6.395  1.00226.31           C  
ATOM   4278  CB  PRO   559     -19.685 -12.293   7.853  1.00226.31           C  
ATOM   4279  CG  PRO   559     -19.240 -13.760   7.691  1.00226.31           C  
ATOM   4280  C   PRO   559     -17.963 -10.427   7.898  1.00226.31           C  
ATOM   4281  O   PRO   559     -18.566  -9.392   8.153  1.00226.31           O  
ATOM   4282  N   ILE   560     -16.700 -10.638   8.281  1.00453.29           N  
ATOM   4283  CA  ILE   560     -16.003  -9.816   9.222  1.00453.29           C  
ATOM   4284  CB  ILE   560     -15.253  -8.614   8.673  1.00453.29           C  
ATOM   4285  CG1 ILE   560     -16.136  -7.541   8.020  1.00453.29           C  
ATOM   4286  CG2 ILE   560     -14.167  -9.165   7.735  1.00453.29           C  
ATOM   4287  CD1 ILE   560     -16.748  -6.551   9.004  1.00453.29           C  
ATOM   4288  C   ILE   560     -16.888  -9.504  10.386  1.00453.29           C  
ATOM   4289  O   ILE   560     -17.777  -8.650  10.414  1.00453.29           O  
ATOM   4290  N   GLN   561     -16.601 -10.287  11.423  1.00150.23           N  
ATOM   4291  CA  GLN   561     -17.191 -10.219  12.707  1.00150.23           C  
ATOM   4292  CB  GLN   561     -18.149 -11.395  12.970  1.00150.23           C  
ATOM   4293  CG  GLN   561     -18.752 -11.431  14.375  1.00150.23           C  
ATOM   4294  CD  GLN   561     -19.989 -10.547  14.413  1.00150.23           C  
ATOM   4295  OE1 GLN   561     -20.022  -9.462  13.836  1.00150.23           O  
ATOM   4296  NE2 GLN   561     -21.047 -11.033  15.116  1.00150.23           N  
ATOM   4297  C   GLN   561     -15.994 -10.430  13.548  1.00150.23           C  
ATOM   4298  O   GLN   561     -15.569 -11.564  13.751  1.00150.23           O  
ATOM   4299  N   GLY   562     -15.383  -9.337  14.024  1.00 42.71           N  
ATOM   4300  CA  GLY   562     -14.219  -9.509  14.833  1.00 42.71           C  
ATOM   4301  C   GLY   562     -13.023  -9.737  13.953  1.00 42.71           C  
ATOM   4302  O   GLY   562     -11.975 -10.167  14.435  1.00 42.71           O  
ATOM   4303  N   GLN   563     -13.131  -9.470  12.634  1.00131.47           N  
ATOM   4304  CA  GLN   563     -11.968  -9.651  11.811  1.00131.47           C  
ATOM   4305  CB  GLN   563     -12.244  -9.631  10.296  1.00131.47           C  
ATOM   4306  CG  GLN   563     -10.977  -9.874   9.470  1.00131.47           C  
ATOM   4307  CD  GLN   563     -11.345 -10.171   8.019  1.00131.47           C  
ATOM   4308  OE1 GLN   563     -11.019  -9.411   7.107  1.00131.47           O  
ATOM   4309  NE2 GLN   563     -12.029 -11.323   7.786  1.00131.47           N  
ATOM   4310  C   GLN   563     -11.035  -8.533  12.149  1.00131.47           C  
ATOM   4311  O   GLN   563     -11.465  -7.514  12.685  1.00131.47           O  
ATOM   4312  N   GLN   564      -9.725  -8.706  11.868  1.00112.08           N  
ATOM   4313  CA  GLN   564      -8.756  -7.708  12.232  1.00112.08           C  
ATOM   4314  CB  GLN   564      -7.403  -8.316  12.626  1.00112.08           C  
ATOM   4315  CG  GLN   564      -6.525  -7.335  13.392  1.00112.08           C  
ATOM   4316  CD  GLN   564      -7.177  -7.160  14.759  1.00112.08           C  
ATOM   4317  OE1 GLN   564      -6.744  -7.754  15.744  1.00112.08           O  
ATOM   4318  NE2 GLN   564      -8.258  -6.341  14.823  1.00112.08           N  
ATOM   4319  C   GLN   564      -8.531  -6.798  11.056  1.00112.08           C  
ATOM   4320  O   GLN   564      -8.129  -7.235   9.979  1.00112.08           O  
ATOM   4321  N   LYS   565      -8.771  -5.486  11.257  1.00 95.31           N  
ATOM   4322  CA  LYS   565      -8.673  -4.507  10.212  1.00 95.31           C  
ATOM   4323  CB  LYS   565      -9.345  -3.177  10.603  1.00 95.31           C  
ATOM   4324  CG  LYS   565      -9.555  -2.219   9.433  1.00 95.31           C  
ATOM   4325  CD  LYS   565     -10.666  -1.193   9.672  1.00 95.31           C  
ATOM   4326  CE  LYS   565     -10.357  -0.165  10.759  1.00 95.31           C  
ATOM   4327  NZ  LYS   565     -11.403   0.882  10.769  1.00 95.31           N1+
ATOM   4328  C   LYS   565      -7.229  -4.289   9.875  1.00 95.31           C  
ATOM   4329  O   LYS   565      -6.381  -4.210  10.761  1.00 95.31           O  
ATOM   4330  N   LYS   566      -6.914  -4.200   8.562  1.00 76.29           N  
ATOM   4331  CA  LYS   566      -5.549  -4.070   8.133  1.00 76.29           C  
ATOM   4332  CB  LYS   566      -5.288  -4.603   6.713  1.00 76.29           C  
ATOM   4333  CG  LYS   566      -5.453  -6.120   6.607  1.00 76.29           C  
ATOM   4334  CD  LYS   566      -5.541  -6.617   5.166  1.00 76.29           C  
ATOM   4335  CE  LYS   566      -5.988  -8.074   5.047  1.00 76.29           C  
ATOM   4336  NZ  LYS   566      -4.823  -8.980   5.145  1.00 76.29           N1+
ATOM   4337  C   LYS   566      -5.133  -2.639   8.191  1.00 76.29           C  
ATOM   4338  O   LYS   566      -5.911  -1.709   7.987  1.00 76.29           O  
ATOM   4339  N   PRO   567      -3.873  -2.482   8.471  1.00 76.72           N  
ATOM   4340  CA  PRO   567      -3.314  -1.166   8.586  1.00 76.72           C  
ATOM   4341  CD  PRO   567      -3.213  -3.427   9.358  1.00 76.72           C  
ATOM   4342  CB  PRO   567      -1.951  -1.351   9.243  1.00 76.72           C  
ATOM   4343  CG  PRO   567      -2.142  -2.615  10.103  1.00 76.72           C  
ATOM   4344  C   PRO   567      -3.287  -0.497   7.250  1.00 76.72           C  
ATOM   4345  O   PRO   567      -3.398  -1.171   6.230  1.00 76.72           O  
ATOM   4346  N   PHE   568      -3.124   0.833   7.253  1.00 88.66           N  
ATOM   4347  CA  PHE   568      -3.176   1.678   6.093  1.00 88.66           C  
ATOM   4348  CB  PHE   568      -2.796   3.108   6.528  1.00 88.66           C  
ATOM   4349  CG  PHE   568      -3.114   4.152   5.513  1.00 88.66           C  
ATOM   4350  CD1 PHE   568      -4.410   4.569   5.347  1.00 88.66           C  
ATOM   4351  CD2 PHE   568      -2.124   4.748   4.763  1.00 88.66           C  
ATOM   4352  CE1 PHE   568      -4.722   5.546   4.432  1.00 88.66           C  
ATOM   4353  CE2 PHE   568      -2.431   5.728   3.846  1.00 88.66           C  
ATOM   4354  CZ  PHE   568      -3.735   6.122   3.672  1.00 88.66           C  
ATOM   4355  C   PHE   568      -2.155   1.183   5.105  1.00 88.66           C  
ATOM   4356  O   PHE   568      -2.452   0.998   3.925  1.00 88.66           O  
ATOM   4357  N   GLU   569      -0.923   0.925   5.579  1.00105.78           N  
ATOM   4358  CA  GLU   569       0.172   0.508   4.747  1.00105.78           C  
ATOM   4359  CB  GLU   569       1.512   0.396   5.499  1.00105.78           C  
ATOM   4360  CG  GLU   569       1.928   1.677   6.215  1.00105.78           C  
ATOM   4361  CD  GLU   569       1.321   1.593   7.606  1.00105.78           C  
ATOM   4362  OE1 GLU   569       1.533   0.536   8.258  1.00105.78           O  
ATOM   4363  OE2 GLU   569       0.643   2.563   8.039  1.00105.78           O  
ATOM   4364  C   GLU   569      -0.082  -0.864   4.189  1.00105.78           C  
ATOM   4365  O   GLU   569       0.484  -1.240   3.165  1.00105.78           O  
ATOM   4366  N   GLU   570      -0.871  -1.679   4.905  1.00114.04           N  
ATOM   4367  CA  GLU   570      -1.112  -3.053   4.565  1.00114.04           C  
ATOM   4368  CB  GLU   570      -1.859  -3.794   5.690  1.00114.04           C  
ATOM   4369  CG  GLU   570      -1.199  -3.679   7.071  1.00114.04           C  
ATOM   4370  CD  GLU   570      -0.375  -4.919   7.408  1.00114.04           C  
ATOM   4371  OE1 GLU   570      -0.822  -6.046   7.068  1.00114.04           O  
ATOM   4372  OE2 GLU   570       0.701  -4.754   8.041  1.00114.04           O  
ATOM   4373  C   GLU   570      -1.950  -3.233   3.329  1.00114.04           C  
ATOM   4374  O   GLU   570      -1.735  -4.195   2.596  1.00114.04           O  
ATOM   4375  N   HIS   571      -2.946  -2.353   3.070  1.00 92.22           N  
ATOM   4376  CA  HIS   571      -3.854  -2.628   1.984  1.00 92.22           C  
ATOM   4377  ND1 HIS   571      -6.503  -0.652   2.465  1.00 92.22           N  
ATOM   4378  CG  HIS   571      -5.887  -1.679   3.142  1.00 92.22           C  
ATOM   4379  CB  HIS   571      -5.297  -2.873   2.459  1.00 92.22           C  
ATOM   4380  NE2 HIS   571      -6.569  -0.115   4.620  1.00 92.22           N  
ATOM   4381  CD2 HIS   571      -5.939  -1.335   4.459  1.00 92.22           C  
ATOM   4382  CE1 HIS   571      -6.890   0.257   3.395  1.00 92.22           C  
ATOM   4383  C   HIS   571      -3.869  -1.517   0.968  1.00 92.22           C  
ATOM   4384  O   HIS   571      -3.264  -0.463   1.145  1.00 92.22           O  
ATOM   4385  N   TRP   572      -4.466  -1.815  -0.202  1.00166.29           N  
ATOM   4386  CA  TRP   572      -4.573  -0.935  -1.328  1.00166.29           C  
ATOM   4387  CB  TRP   572      -4.270  -1.622  -2.670  1.00166.29           C  
ATOM   4388  CG  TRP   572      -2.791  -1.932  -2.758  1.00166.29           C  
ATOM   4389  CD2 TRP   572      -1.773  -0.928  -2.940  1.00166.29           C  
ATOM   4390  CD1 TRP   572      -2.130  -3.121  -2.633  1.00166.29           C  
ATOM   4391  NE1 TRP   572      -0.774  -2.923  -2.735  1.00166.29           N  
ATOM   4392  CE2 TRP   572      -0.541  -1.575  -2.921  1.00166.29           C  
ATOM   4393  CE3 TRP   572      -1.865   0.429  -3.091  1.00166.29           C  
ATOM   4394  CZ2 TRP   572       0.624  -0.875  -3.056  1.00166.29           C  
ATOM   4395  CZ3 TRP   572      -0.687   1.130  -3.249  1.00166.29           C  
ATOM   4396  CH2 TRP   572       0.534   0.488  -3.230  1.00166.29           C  
ATOM   4397  C   TRP   572      -5.756  -0.007  -1.416  1.00166.29           C  
ATOM   4398  O   TRP   572      -5.771   0.834  -2.310  1.00166.29           O  
ATOM   4399  N   ARG   573      -6.819  -0.159  -0.602  1.00138.62           N  
ATOM   4400  CA  ARG   573      -7.973   0.680  -0.811  1.00138.62           C  
ATOM   4401  CB  ARG   573      -9.187   0.121  -0.065  1.00138.62           C  
ATOM   4402  CG  ARG   573     -10.535   0.722  -0.452  1.00138.62           C  
ATOM   4403  CD  ARG   573     -11.687  -0.125   0.088  1.00138.62           C  
ATOM   4404  NE  ARG   573     -12.966   0.592  -0.150  1.00138.62           N  
ATOM   4405  CZ  ARG   573     -13.414   1.502   0.762  1.00138.62           C  
ATOM   4406  NH1 ARG   573     -12.620   1.862   1.813  1.00138.62           N  
ATOM   4407  NH2 ARG   573     -14.651   2.061   0.624  1.00138.62           N  
ATOM   4408  C   ARG   573      -7.687   2.080  -0.338  1.00138.62           C  
ATOM   4409  O   ARG   573      -8.127   2.494   0.734  1.00138.62           O  
ATOM   4410  N   LYS   574      -6.968   2.859  -1.179  1.00130.64           N  
ATOM   4411  CA  LYS   574      -6.570   4.209  -0.890  1.00130.64           C  
ATOM   4412  CB  LYS   574      -5.398   4.265   0.100  1.00130.64           C  
ATOM   4413  CG  LYS   574      -4.220   3.440  -0.404  1.00130.64           C  
ATOM   4414  CD  LYS   574      -2.998   3.461   0.501  1.00130.64           C  
ATOM   4415  CE  LYS   574      -1.830   2.699  -0.119  1.00130.64           C  
ATOM   4416  NZ  LYS   574      -0.919   2.233   0.944  1.00130.64           N1+
ATOM   4417  C   LYS   574      -6.145   4.820  -2.200  1.00130.64           C  
ATOM   4418  O   LYS   574      -5.776   4.108  -3.133  1.00130.64           O  
ATOM   4419  N   HIS   575      -6.207   6.167  -2.308  1.00 74.42           N  
ATOM   4420  CA  HIS   575      -5.863   6.852  -3.528  1.00 74.42           C  
ATOM   4421  ND1 HIS   575      -8.698   7.948  -4.828  1.00 74.42           N  
ATOM   4422  CG  HIS   575      -7.974   8.276  -3.702  1.00 74.42           C  
ATOM   4423  CB  HIS   575      -6.473   8.265  -3.633  1.00 74.42           C  
ATOM   4424  NE2 HIS   575     -10.180   8.468  -3.253  1.00 74.42           N  
ATOM   4425  CD2 HIS   575      -8.897   8.593  -2.750  1.00 74.42           C  
ATOM   4426  CE1 HIS   575     -10.010   8.081  -4.505  1.00 74.42           C  
ATOM   4427  C   HIS   575      -4.372   6.981  -3.653  1.00 74.42           C  
ATOM   4428  O   HIS   575      -3.659   7.170  -2.668  1.00 74.42           O  
ATOM   4429  N   THR   576      -3.854   6.880  -4.896  1.00 72.64           N  
ATOM   4430  CA  THR   576      -2.443   7.027  -5.113  1.00 72.64           C  
ATOM   4431  CB  THR   576      -1.928   6.196  -6.255  1.00 72.64           C  
ATOM   4432  OG1 THR   576      -2.184   4.819  -6.013  1.00 72.64           O  
ATOM   4433  CG2 THR   576      -0.418   6.445  -6.412  1.00 72.64           C  
ATOM   4434  C   THR   576      -2.189   8.478  -5.423  1.00 72.64           C  
ATOM   4435  O   THR   576      -2.915   9.091  -6.205  1.00 72.64           O  
ATOM   4436  N   LEU   577      -1.159   9.069  -4.779  1.00 78.58           N  
ATOM   4437  CA  LEU   577      -0.792  10.441  -5.007  1.00 78.58           C  
ATOM   4438  CB  LEU   577      -0.648  11.272  -3.710  1.00 78.58           C  
ATOM   4439  CG  LEU   577      -1.938  11.396  -2.866  1.00 78.58           C  
ATOM   4440  CD1 LEU   577      -1.725  12.288  -1.631  1.00 78.58           C  
ATOM   4441  CD2 LEU   577      -3.137  11.858  -3.706  1.00 78.58           C  
ATOM   4442  C   LEU   577       0.565  10.393  -5.644  1.00 78.58           C  
ATOM   4443  O   LEU   577       1.469   9.733  -5.136  1.00 78.58           O  
ATOM   4444  N   SER   578       0.752  11.099  -6.779  1.00 95.22           N  
ATOM   4445  CA  SER   578       2.011  11.042  -7.468  1.00 95.22           C  
ATOM   4446  CB  SER   578       1.864  10.482  -8.891  1.00 95.22           C  
ATOM   4447  OG  SER   578       3.122  10.440  -9.541  1.00 95.22           O  
ATOM   4448  C   SER   578       2.587  12.426  -7.581  1.00 95.22           C  
ATOM   4449  O   SER   578       1.859  13.402  -7.756  1.00 95.22           O  
ATOM   4450  N   TYR   579       3.933  12.537  -7.471  1.00 77.96           N  
ATOM   4451  CA  TYR   579       4.634  13.793  -7.567  1.00 77.96           C  
ATOM   4452  CB  TYR   579       5.291  14.224  -6.248  1.00 77.96           C  
ATOM   4453  CG  TYR   579       4.259  14.354  -5.178  1.00 77.96           C  
ATOM   4454  CD1 TYR   579       3.765  13.229  -4.554  1.00 77.96           C  
ATOM   4455  CD2 TYR   579       3.804  15.588  -4.778  1.00 77.96           C  
ATOM   4456  CE1 TYR   579       2.821  13.327  -3.560  1.00 77.96           C  
ATOM   4457  CE2 TYR   579       2.859  15.696  -3.784  1.00 77.96           C  
ATOM   4458  CZ  TYR   579       2.367  14.565  -3.179  1.00 77.96           C  
ATOM   4459  OH  TYR   579       1.400  14.674  -2.161  1.00 77.96           O  
ATOM   4460  C   TYR   579       5.784  13.561  -8.503  1.00 77.96           C  
ATOM   4461  O   TYR   579       6.239  12.428  -8.645  1.00 77.96           O  
ATOM   4462  N   VAL   580       6.287  14.619  -9.179  1.00 62.08           N  
ATOM   4463  CA  VAL   580       7.398  14.417 -10.069  1.00 62.08           C  
ATOM   4464  CB  VAL   580       6.981  14.414 -11.518  1.00 62.08           C  
ATOM   4465  CG1 VAL   580       8.223  14.236 -12.404  1.00 62.08           C  
ATOM   4466  CG2 VAL   580       5.928  13.315 -11.726  1.00 62.08           C  
ATOM   4467  C   VAL   580       8.376  15.542  -9.895  1.00 62.08           C  
ATOM   4468  O   VAL   580       7.996  16.711  -9.835  1.00 62.08           O  
ATOM   4469  N   ASP   581       9.677  15.202  -9.804  1.00 61.00           N  
ATOM   4470  CA  ASP   581      10.686  16.216  -9.747  1.00 61.00           C  
ATOM   4471  CB  ASP   581      11.977  15.741  -9.057  1.00 61.00           C  
ATOM   4472  CG  ASP   581      12.799  16.959  -8.655  1.00 61.00           C  
ATOM   4473  OD1 ASP   581      12.505  18.078  -9.148  1.00 61.00           O  
ATOM   4474  OD2 ASP   581      13.736  16.775  -7.836  1.00 61.00           O  
ATOM   4475  C   ASP   581      10.959  16.455 -11.192  1.00 61.00           C  
ATOM   4476  O   ASP   581      11.451  15.573 -11.892  1.00 61.00           O  
ATOM   4477  N   VAL   582      10.631  17.654 -11.694  1.00126.68           N  
ATOM   4478  CA  VAL   582      10.692  17.878 -13.107  1.00126.68           C  
ATOM   4479  CB  VAL   582      10.161  19.218 -13.515  1.00126.68           C  
ATOM   4480  CG1 VAL   582       8.669  19.260 -13.150  1.00126.68           C  
ATOM   4481  CG2 VAL   582      10.985  20.324 -12.847  1.00126.68           C  
ATOM   4482  C   VAL   582      12.079  17.711 -13.644  1.00126.68           C  
ATOM   4483  O   VAL   582      12.251  17.192 -14.747  1.00126.68           O  
ATOM   4484  N   GLY   583      13.115  18.160 -12.912  1.00 41.14           N  
ATOM   4485  CA  GLY   583      14.422  18.055 -13.492  1.00 41.14           C  
ATOM   4486  C   GLY   583      14.808  16.617 -13.708  1.00 41.14           C  
ATOM   4487  O   GLY   583      15.202  16.235 -14.809  1.00 41.14           O  
ATOM   4488  N   THR   584      14.722  15.783 -12.651  1.00118.18           N  
ATOM   4489  CA  THR   584      15.110  14.395 -12.717  1.00118.18           C  
ATOM   4490  CB  THR   584      15.178  13.737 -11.375  1.00118.18           C  
ATOM   4491  OG1 THR   584      16.091  14.406 -10.522  1.00118.18           O  
ATOM   4492  CG2 THR   584      15.623  12.283 -11.603  1.00118.18           C  
ATOM   4493  C   THR   584      14.122  13.568 -13.476  1.00118.18           C  
ATOM   4494  O   THR   584      14.488  12.734 -14.301  1.00118.18           O  
ATOM   4495  N   GLY   585      12.826  13.793 -13.204  1.00 30.53           N  
ATOM   4496  CA  GLY   585      11.790  12.978 -13.758  1.00 30.53           C  
ATOM   4497  C   GLY   585      11.502  11.864 -12.789  1.00 30.53           C  
ATOM   4498  O   GLY   585      10.827  10.896 -13.139  1.00 30.53           O  
ATOM   4499  N   LYS   586      12.020  11.958 -11.541  1.00 90.80           N  
ATOM   4500  CA  LYS   586      11.777  10.924 -10.567  1.00 90.80           C  
ATOM   4501  CB  LYS   586      12.745  10.895  -9.366  1.00 90.80           C  
ATOM   4502  CG  LYS   586      12.263   9.925  -8.278  1.00 90.80           C  
ATOM   4503  CD  LYS   586      13.349   9.389  -7.339  1.00 90.80           C  
ATOM   4504  CE  LYS   586      14.223  10.446  -6.666  1.00 90.80           C  
ATOM   4505  NZ  LYS   586      15.236   9.776  -5.816  1.00 90.80           N1+
ATOM   4506  C   LYS   586      10.400  11.063 -10.012  1.00 90.80           C  
ATOM   4507  O   LYS   586       9.934  12.170  -9.743  1.00 90.80           O  
ATOM   4508  N   VAL   587       9.718   9.915  -9.806  1.00 52.63           N  
ATOM   4509  CA  VAL   587       8.375   9.944  -9.307  1.00 52.63           C  
ATOM   4510  CB  VAL   587       7.429   9.084 -10.096  1.00 52.63           C  
ATOM   4511  CG1 VAL   587       6.064   9.062  -9.388  1.00 52.63           C  
ATOM   4512  CG2 VAL   587       7.368   9.634 -11.531  1.00 52.63           C  
ATOM   4513  C   VAL   587       8.358   9.475  -7.886  1.00 52.63           C  
ATOM   4514  O   VAL   587       8.975   8.471  -7.528  1.00 52.63           O  
ATOM   4515  N   THR   588       7.632  10.230  -7.037  1.00 47.08           N  
ATOM   4516  CA  THR   588       7.482   9.916  -5.646  1.00 47.08           C  
ATOM   4517  CB  THR   588       7.818  11.075  -4.749  1.00 47.08           C  
ATOM   4518  OG1 THR   588       9.132  11.545  -5.019  1.00 47.08           O  
ATOM   4519  CG2 THR   588       7.728  10.608  -3.287  1.00 47.08           C  
ATOM   4520  C   THR   588       6.021   9.621  -5.454  1.00 47.08           C  
ATOM   4521  O   THR   588       5.172  10.300  -6.030  1.00 47.08           O  
ATOM   4522  N   LEU   589       5.688   8.578  -4.656  1.00117.86           N  
ATOM   4523  CA  LEU   589       4.310   8.218  -4.424  1.00117.86           C  
ATOM   4524  CB  LEU   589       3.946   6.761  -4.794  1.00117.86           C  
ATOM   4525  CG  LEU   589       3.902   6.415  -6.295  1.00117.86           C  
ATOM   4526  CD1 LEU   589       2.705   7.071  -7.004  1.00117.86           C  
ATOM   4527  CD2 LEU   589       5.245   6.702  -6.976  1.00117.86           C  
ATOM   4528  C   LEU   589       4.004   8.312  -2.961  1.00117.86           C  
ATOM   4529  O   LEU   589       4.831   7.981  -2.114  1.00117.86           O  
ATOM   4530  N   GLU   590       2.773   8.764  -2.651  1.00122.29           N  
ATOM   4531  CA  GLU   590       2.256   8.897  -1.316  1.00122.29           C  
ATOM   4532  CB  GLU   590       2.248  10.372  -0.878  1.00122.29           C  
ATOM   4533  CG  GLU   590       2.077  10.614   0.618  1.00122.29           C  
ATOM   4534  CD  GLU   590       2.322  12.100   0.850  1.00122.29           C  
ATOM   4535  OE1 GLU   590       3.319  12.615   0.279  1.00122.29           O  
ATOM   4536  OE2 GLU   590       1.523  12.733   1.586  1.00122.29           O  
ATOM   4537  C   GLU   590       0.838   8.394  -1.409  1.00122.29           C  
ATOM   4538  O   GLU   590       0.339   8.162  -2.510  1.00122.29           O  
ATOM   4539  N   TYR   591       0.155   8.170  -0.270  1.00164.00           N  
ATOM   4540  CA  TYR   591      -1.182   7.642  -0.363  1.00164.00           C  
ATOM   4541  CB  TYR   591      -1.256   6.151   0.016  1.00164.00           C  
ATOM   4542  CG  TYR   591      -0.475   5.411  -1.022  1.00164.00           C  
ATOM   4543  CD1 TYR   591      -1.073   5.087  -2.220  1.00164.00           C  
ATOM   4544  CD2 TYR   591       0.841   5.063  -0.825  1.00164.00           C  
ATOM   4545  CE1 TYR   591      -0.383   4.413  -3.197  1.00164.00           C  
ATOM   4546  CE2 TYR   591       1.541   4.386  -1.800  1.00164.00           C  
ATOM   4547  CZ  TYR   591       0.928   4.064  -2.988  1.00164.00           C  
ATOM   4548  OH  TYR   591       1.634   3.375  -3.995  1.00164.00           O  
ATOM   4549  C   TYR   591      -2.098   8.407   0.543  1.00164.00           C  
ATOM   4550  O   TYR   591      -1.666   8.971   1.546  1.00164.00           O  
ATOM   4551  N   ARG   592      -3.402   8.439   0.187  1.00190.16           N  
ATOM   4552  CA  ARG   592      -4.433   9.149   0.894  1.00190.16           C  
ATOM   4553  CB  ARG   592      -4.756  10.431   0.116  1.00190.16           C  
ATOM   4554  CG  ARG   592      -6.097  11.054   0.430  1.00190.16           C  
ATOM   4555  CD  ARG   592      -6.442  12.196  -0.515  1.00190.16           C  
ATOM   4556  NE  ARG   592      -7.914  12.321  -0.425  1.00190.16           N  
ATOM   4557  CZ  ARG   592      -8.632  12.661  -1.530  1.00190.16           C  
ATOM   4558  NH1 ARG   592      -7.990  13.046  -2.671  1.00190.16           N  
ATOM   4559  NH2 ARG   592      -9.993  12.606  -1.493  1.00190.16           N  
ATOM   4560  C   ARG   592      -5.648   8.259   0.954  1.00190.16           C  
ATOM   4561  O   ARG   592      -5.874   7.438   0.068  1.00190.16           O  
ATOM   4562  N   PRO   593      -6.432   8.390   1.992  1.00159.88           N  
ATOM   4563  CA  PRO   593      -7.585   7.541   2.214  1.00159.88           C  
ATOM   4564  CD  PRO   593      -5.962   9.020   3.210  1.00159.88           C  
ATOM   4565  CB  PRO   593      -7.904   7.666   3.705  1.00159.88           C  
ATOM   4566  CG  PRO   593      -7.161   8.937   4.161  1.00159.88           C  
ATOM   4567  C   PRO   593      -8.760   7.871   1.341  1.00159.88           C  
ATOM   4568  O   PRO   593      -8.887   9.014   0.902  1.00159.88           O  
ATOM   4569  N   VAL   594      -9.626   6.872   1.079  1.00 59.95           N  
ATOM   4570  CA  VAL   594     -10.832   7.071   0.325  1.00 59.95           C  
ATOM   4571  CB  VAL   594     -11.421   5.807  -0.241  1.00 59.95           C  
ATOM   4572  CG1 VAL   594     -12.809   6.134  -0.811  1.00 59.95           C  
ATOM   4573  CG2 VAL   594     -10.467   5.234  -1.300  1.00 59.95           C  
ATOM   4574  C   VAL   594     -11.844   7.612   1.284  1.00 59.95           C  
ATOM   4575  O   VAL   594     -11.819   7.284   2.468  1.00 59.95           O  
ATOM   4576  N   ILE   595     -12.769   8.460   0.788  1.00 74.16           N  
ATOM   4577  CA  ILE   595     -13.776   9.058   1.616  1.00 74.16           C  
ATOM   4578  CB  ILE   595     -14.183  10.411   1.120  1.00 74.16           C  
ATOM   4579  CG1 ILE   595     -12.981  11.366   1.100  1.00 74.16           C  
ATOM   4580  CG2 ILE   595     -15.372  10.893   1.966  1.00 74.16           C  
ATOM   4581  CD1 ILE   595     -13.252  12.672   0.354  1.00 74.16           C  
ATOM   4582  C   ILE   595     -15.019   8.220   1.515  1.00 74.16           C  
ATOM   4583  O   ILE   595     -15.665   8.182   0.470  1.00 74.16           O  
ATOM   4584  N   ASP   596     -15.333   7.474   2.597  1.00 75.02           N  
ATOM   4585  CA  ASP   596     -16.497   6.632   2.730  1.00 75.02           C  
ATOM   4586  CB  ASP   596     -16.320   5.567   3.828  1.00 75.02           C  
ATOM   4587  CG  ASP   596     -15.350   4.506   3.329  1.00 75.02           C  
ATOM   4588  OD1 ASP   596     -15.256   4.327   2.085  1.00 75.02           O  
ATOM   4589  OD2 ASP   596     -14.694   3.855   4.187  1.00 75.02           O  
ATOM   4590  C   ASP   596     -17.744   7.412   3.066  1.00 75.02           C  
ATOM   4591  O   ASP   596     -18.845   7.030   2.671  1.00 75.02           O  
ATOM   4592  N   LYS   597     -17.605   8.510   3.834  1.00139.79           N  
ATOM   4593  CA  LYS   597     -18.733   9.254   4.326  1.00139.79           C  
ATOM   4594  CB  LYS   597     -18.323  10.431   5.222  1.00139.79           C  
ATOM   4595  CG  LYS   597     -17.579  11.495   4.412  1.00139.79           C  
ATOM   4596  CD  LYS   597     -17.381  12.822   5.139  1.00139.79           C  
ATOM   4597  CE  LYS   597     -16.242  12.785   6.157  1.00139.79           C  
ATOM   4598  NZ  LYS   597     -14.963  12.444   5.492  1.00139.79           N1+
ATOM   4599  C   LYS   597     -19.466   9.880   3.190  1.00139.79           C  
ATOM   4600  O   LYS   597     -18.876  10.288   2.192  1.00139.79           O  
ATOM   4601  N   THR   598     -20.804   9.953   3.320  1.00 47.97           N  
ATOM   4602  CA  THR   598     -21.610  10.620   2.346  1.00 47.97           C  
ATOM   4603  CB  THR   598     -22.937   9.945   2.121  1.00 47.97           C  
ATOM   4604  OG1 THR   598     -23.733   9.993   3.296  1.00 47.97           O  
ATOM   4605  CG2 THR   598     -22.672   8.479   1.731  1.00 47.97           C  
ATOM   4606  C   THR   598     -21.846  12.002   2.886  1.00 47.97           C  
ATOM   4607  O   THR   598     -21.283  12.385   3.910  1.00 47.97           O  
ATOM   4608  N   LEU   599     -22.622  12.827   2.158  1.00 74.48           N  
ATOM   4609  CA  LEU   599     -22.948  14.143   2.628  1.00 74.48           C  
ATOM   4610  CB  LEU   599     -23.515  15.013   1.499  1.00 74.48           C  
ATOM   4611  CG  LEU   599     -22.427  15.346   0.452  1.00 74.48           C  
ATOM   4612  CD1 LEU   599     -22.984  16.221  -0.679  1.00 74.48           C  
ATOM   4613  CD2 LEU   599     -21.177  15.960   1.111  1.00 74.48           C  
ATOM   4614  C   LEU   599     -23.895  14.051   3.797  1.00 74.48           C  
ATOM   4615  O   LEU   599     -23.762  14.790   4.773  1.00 74.48           O  
ATOM   4616  N   ASN   600     -24.896  13.145   3.721  1.00 59.32           N  
ATOM   4617  CA  ASN   600     -25.814  12.959   4.814  1.00 59.32           C  
ATOM   4618  CB  ASN   600     -27.144  13.723   4.637  1.00 59.32           C  
ATOM   4619  CG  ASN   600     -27.923  13.648   5.946  1.00 59.32           C  
ATOM   4620  OD1 ASN   600     -27.596  12.857   6.829  1.00 59.32           O  
ATOM   4621  ND2 ASN   600     -28.983  14.490   6.077  1.00 59.32           N  
ATOM   4622  C   ASN   600     -26.140  11.497   4.875  1.00 59.32           C  
ATOM   4623  O   ASN   600     -26.727  10.949   3.943  1.00 59.32           O  
ATOM   4624  N   GLU   601     -25.789  10.828   5.994  1.00105.70           N  
ATOM   4625  CA  GLU   601     -25.980   9.408   6.122  1.00105.70           C  
ATOM   4626  CB  GLU   601     -25.350   8.824   7.400  1.00105.70           C  
ATOM   4627  CG  GLU   601     -23.836   8.639   7.299  1.00105.70           C  
ATOM   4628  CD  GLU   601     -23.595   7.419   6.420  1.00105.70           C  
ATOM   4629  OE1 GLU   601     -24.530   6.589   6.268  1.00105.70           O  
ATOM   4630  OE2 GLU   601     -22.461   7.306   5.887  1.00105.70           O  
ATOM   4631  C   GLU   601     -27.433   9.049   6.102  1.00105.70           C  
ATOM   4632  O   GLU   601     -27.829   8.090   5.444  1.00105.70           O  
ATOM   4633  N   ALA   602     -28.286   9.810   6.805  1.00 36.12           N  
ATOM   4634  CA  ALA   602     -29.664   9.410   6.837  1.00 36.12           C  
ATOM   4635  CB  ALA   602     -30.526  10.304   7.738  1.00 36.12           C  
ATOM   4636  C   ALA   602     -30.240   9.457   5.454  1.00 36.12           C  
ATOM   4637  O   ALA   602     -30.986   8.560   5.063  1.00 36.12           O  
ATOM   4638  N   ASP   603     -29.922  10.519   4.686  1.00 68.00           N  
ATOM   4639  CA  ASP   603     -30.451  10.690   3.360  1.00 68.00           C  
ATOM   4640  CB  ASP   603     -30.132  12.077   2.787  1.00 68.00           C  
ATOM   4641  CG  ASP   603     -31.071  12.341   1.621  1.00 68.00           C  
ATOM   4642  OD1 ASP   603     -32.035  11.554   1.428  1.00 68.00           O  
ATOM   4643  OD2 ASP   603     -30.832  13.354   0.915  1.00 68.00           O  
ATOM   4644  C   ASP   603     -29.887   9.647   2.426  1.00 68.00           C  
ATOM   4645  O   ASP   603     -30.615   9.093   1.602  1.00 68.00           O  
ATOM   4646  N   CYS   604     -28.568   9.363   2.509  1.00 57.83           N  
ATOM   4647  CA  CYS   604     -27.968   8.371   1.646  1.00 57.83           C  
ATOM   4648  CB  CYS   604     -27.283   8.996   0.414  1.00 57.83           C  
ATOM   4649  SG  CYS   604     -26.531   7.792  -0.724  1.00 57.83           S  
ATOM   4650  C   CYS   604     -26.900   7.676   2.448  1.00 57.83           C  
ATOM   4651  O   CYS   604     -25.902   8.294   2.813  1.00 57.83           O  
ATOM   4652  N   ALA   605     -27.068   6.366   2.729  1.00 49.35           N  
ATOM   4653  CA  ALA   605     -26.109   5.684   3.560  1.00 49.35           C  
ATOM   4654  CB  ALA   605     -26.657   4.442   4.287  1.00 49.35           C  
ATOM   4655  C   ALA   605     -24.897   5.269   2.779  1.00 49.35           C  
ATOM   4656  O   ALA   605     -24.965   5.032   1.573  1.00 49.35           O  
ATOM   4657  N   THR   606     -23.742   5.166   3.477  1.00 52.31           N  
ATOM   4658  CA  THR   606     -22.516   4.751   2.853  1.00 52.31           C  
ATOM   4659  CB  THR   606     -21.307   4.770   3.759  1.00 52.31           C  
ATOM   4660  OG1 THR   606     -20.996   6.099   4.148  1.00 52.31           O  
ATOM   4661  CG2 THR   606     -20.101   4.116   3.055  1.00 52.31           C  
ATOM   4662  C   THR   606     -22.690   3.334   2.429  1.00 52.31           C  
ATOM   4663  O   THR   606     -23.435   2.581   3.051  1.00 52.31           O  
ATOM   4664  N   VAL   607     -22.011   2.955   1.331  1.00 54.53           N  
ATOM   4665  CA  VAL   607     -22.084   1.619   0.809  1.00 54.53           C  
ATOM   4666  CB  VAL   607     -22.293   1.624  -0.681  1.00 54.53           C  
ATOM   4667  CG1 VAL   607     -22.337   0.184  -1.216  1.00 54.53           C  
ATOM   4668  CG2 VAL   607     -23.571   2.431  -0.964  1.00 54.53           C  
ATOM   4669  C   VAL   607     -20.764   0.973   1.094  1.00 54.53           C  
ATOM   4670  O   VAL   607     -19.726   1.434   0.623  1.00 54.53           O  
ATOM   4671  N   PRO   608     -20.790  -0.087   1.866  1.00167.31           N  
ATOM   4672  CA  PRO   608     -19.569  -0.763   2.240  1.00167.31           C  
ATOM   4673  CD  PRO   608     -21.814  -0.222   2.891  1.00167.31           C  
ATOM   4674  CB  PRO   608     -19.915  -1.627   3.449  1.00167.31           C  
ATOM   4675  CG  PRO   608     -21.127  -0.921   4.076  1.00167.31           C  
ATOM   4676  C   PRO   608     -19.027  -1.580   1.110  1.00167.31           C  
ATOM   4677  O   PRO   608     -19.802  -1.959   0.236  1.00167.31           O  
ATOM   4678  N   PRO   609     -17.758  -1.888   1.119  1.00 88.74           N  
ATOM   4679  CA  PRO   609     -17.198  -2.667   0.051  1.00 88.74           C  
ATOM   4680  CD  PRO   609     -16.765  -1.044   1.762  1.00 88.74           C  
ATOM   4681  CB  PRO   609     -15.683  -2.612   0.241  1.00 88.74           C  
ATOM   4682  CG  PRO   609     -15.461  -1.274   0.975  1.00 88.74           C  
ATOM   4683  C   PRO   609     -17.768  -4.050   0.075  1.00 88.74           C  
ATOM   4684  O   PRO   609     -18.105  -4.544   1.151  1.00 88.74           O  
ATOM   4685  N   ALA   610     -17.901  -4.684  -1.105  1.00 40.24           N  
ATOM   4686  CA  ALA   610     -18.445  -6.007  -1.188  1.00 40.24           C  
ATOM   4687  CB  ALA   610     -19.980  -6.042  -1.308  1.00 40.24           C  
ATOM   4688  C   ALA   610     -17.886  -6.620  -2.431  1.00 40.24           C  
ATOM   4689  O   ALA   610     -17.177  -5.965  -3.193  1.00 40.24           O  
ATOM   4690  N   ILE   611     -18.170  -7.918  -2.647  1.00112.82           N  
ATOM   4691  CA  ILE   611     -17.705  -8.595  -3.824  1.00112.82           C  
ATOM   4692  CB  ILE   611     -18.075 -10.049  -3.848  1.00112.82           C  
ATOM   4693  CG1 ILE   611     -17.423 -10.787  -2.665  1.00112.82           C  
ATOM   4694  CG2 ILE   611     -17.724 -10.619  -5.230  1.00112.82           C  
ATOM   4695  CD1 ILE   611     -15.906 -10.623  -2.587  1.00112.82           C  
ATOM   4696  C   ILE   611     -18.372  -7.934  -4.990  1.00112.82           C  
ATOM   4697  O   ILE   611     -19.572  -7.668  -4.960  1.00112.82           O  
ATOM   4698  N   ARG   612     -17.586  -7.645  -6.048  1.00159.75           N  
ATOM   4699  CA  ARG   612     -18.072  -6.908  -7.185  1.00159.75           C  
ATOM   4700  CB  ARG   612     -17.093  -5.759  -7.500  1.00159.75           C  
ATOM   4701  CG  ARG   612     -17.453  -4.775  -8.611  1.00159.75           C  
ATOM   4702  CD  ARG   612     -16.435  -3.631  -8.667  1.00159.75           C  
ATOM   4703  NE  ARG   612     -16.832  -2.701  -9.757  1.00159.75           N  
ATOM   4704  CZ  ARG   612     -16.273  -2.832 -10.994  1.00159.75           C  
ATOM   4705  NH1 ARG   612     -15.366  -3.825 -11.222  1.00159.75           N  
ATOM   4706  NH2 ARG   612     -16.608  -1.966 -11.994  1.00159.75           N  
ATOM   4707  C   ARG   612     -18.139  -7.801  -8.391  1.00159.75           C  
ATOM   4708  O   ARG   612     -17.112  -8.165  -8.963  1.00159.75           O  
ATOM   4709  N   SER   613     -19.371  -8.139  -8.839  1.00 82.09           N  
ATOM   4710  CA  SER   613     -19.519  -8.996  -9.982  1.00 82.09           C  
ATOM   4711  CB  SER   613     -19.815 -10.455  -9.598  1.00 82.09           C  
ATOM   4712  OG  SER   613     -18.760 -10.980  -8.805  1.00 82.09           O  
ATOM   4713  C   SER   613     -20.712  -8.541 -10.763  1.00 82.09           C  
ATOM   4714  O   SER   613     -21.654  -7.975 -10.211  1.00 82.09           O  
ATOM   4715  N   TYR   614     -20.701  -8.791 -12.088  1.00 54.79           N  
ATOM   4716  CA  TYR   614     -21.818  -8.427 -12.901  1.00 54.79           C  
ATOM   4717  CB  TYR   614     -21.488  -7.366 -13.968  1.00 54.79           C  
ATOM   4718  CG  TYR   614     -21.371  -6.052 -13.274  1.00 54.79           C  
ATOM   4719  CD1 TYR   614     -20.199  -5.658 -12.661  1.00 54.79           C  
ATOM   4720  CD2 TYR   614     -22.450  -5.205 -13.244  1.00 54.79           C  
ATOM   4721  CE1 TYR   614     -20.123  -4.439 -12.025  1.00 54.79           C  
ATOM   4722  CE2 TYR   614     -22.381  -3.987 -12.612  1.00 54.79           C  
ATOM   4723  CZ  TYR   614     -21.208  -3.601 -12.004  1.00 54.79           C  
ATOM   4724  OH  TYR   614     -21.136  -2.350 -11.354  1.00 54.79           O  
ATOM   4725  C   TYR   614     -22.327  -9.658 -13.632  1.00 54.79           C  
ATOM   4726  O   TYR   614     -23.367  -9.513 -14.331  1.00 54.79           O  
ATOM   4727  OXT TYR   614     -21.702 -10.747 -13.511  1.00 54.79           O  
TER    4728      TYR   614 
END
